# Supplementary material for: Data for constructing insect genome content matrices for phylogenetic analysis and functional annotation
Source: Data Brief. 2015 Dec 17;6:279–81. doi: 10.1016/j.dib.2015.12.015 (PMC4707205; doi:10.1016/j.dib.2015.12.015)
Supplement: Supplementary file 1 — Supplemental Table 1: Table showing the accession location of the 21 genomes in this study. [file mmc1.xls]

## Sheet: Sheet1
Acyrthosiphon_pisum	ftp://ftp.ensemblgenomes.org/pub/release-22/metazoa/fasta/daphnia_pulex/pep/Daphnia_pulex.GCA_000187875.1.22.pep.all.fa.gz
Aedes_aegypti	ftp://ftp.ensemblgenomes.org/pub/release-22/metazoa/fasta/aedes_aegypti/pep/Aedes_aegypti.AaegL2.22.pep.all.fa.gz
Anopheles_darlingi	ftp://ftp.ensemblgenomes.org/pub/release-22/metazoa/fasta/anopheles_darlingi/pep/Anopheles_darlingi.AdarC1.22.pep.all.fa.gz
Anopheles_gambiae	ftp://ftp.ensemblgenomes.org/pub/release-22/metazoa/fasta/anopheles_gambiae/pep/Anopheles_gambiae.AgamP3.22.pep.all.fa.gz
Apis_mellifera	ftp://ftp.ensemblgenomes.org/pub/release-22/metazoa/fasta/apis_mellifera/pep/Apis_mellifera.Amel4.0.22.pep.all.fa.gz
Bombyx_mori	ftp://ftp.ensemblgenomes.org/pub/release-22/metazoa/fasta/bombyx_mori/pep/Bombyx_mori.GCA_000151625.1.22.pep.all.fa.gz
Cimex_lectularius	Rosenfeld et al., 2015
Culex_quinquefasciat	ftp://ftp.ensemblgenomes.org/pub/release-22/metazoa/fasta/culex_quinquefasciatus/pep/Culex_quinquefasciatus.CpipJ1.22.pep.all.fa.gz
Daphnia_pulex	ftp://ftp.ensemblgenomes.org/pub/release-22/metazoa/fasta/daphnia_pulex/pep/Daphnia_pulex.GCA_000187875.1.22.pep.all.fa.gz
Dendroctonus_pondero	ftp://ftp.ensemblgenomes.org/pub/release-22/metazoa/fasta/dendroctonus_ponderosae/pep/Dendroctonus_ponderosae.GCA_000355655.1.22.pep.all.fa.gz
Drosophila_melanogas	ftp://ftp.ensemblgenomes.org/pub/release-22/metazoa/fasta/drosophila_melanogaster/pep/Drosophila_melanogaster.BDGP5.22.pep.all.fa.gz
Drosophila_virilis	ftp://ftp.ensemblgenomes.org/pub/release-22/metazoa/fasta/drosophila_virilis/pep/Drosophila_virilis.dvir_caf1.22.pep.all.fa.gz
Glossina_morsitans	https://www.vectorbase.org/download/glossina-morsitans-yalepeptidesgmory13fagz
Heliconius_melpomene	ftp://ftp.ensemblgenomes.org/pub/release-22/metazoa/fasta/heliconius_melpomene/pep/Heliconius_melpomene.Hmel1.22.pep.all.fa.gz
Ixodes_scapularis	ftp://ftp.ensemblgenomes.org/pub/release-22/metazoa/fasta/ixodes_scapularis/pep/Ixodes_scapularis.IscaW1.22.pep.all.fa.gz
Nasonia_vitripennis	ftp://ftp.ensemblgenomes.org/pub/release-22/metazoa/fasta/nasonia_vitripennis/pep/Nasonia_vitripennis.GCA_000002325.2.22.pep.all.fa.gz
Pediculus_humanus	ftp://ftp.ensemblgenomes.org/pub/release-22/metazoa/fasta/pediculus_humanus/pep/Pediculus_humanus.PhumU1.22.pep.all.fa.gz
Rhodnius_prolixus	ftp://ftp.ensemblgenomes.org/pub/release-22/metazoa/fasta/rhodnius_prolixus/pep/Rhodnius_prolixus.RproC1.22.pep.all.fa.gz
Solenopsis_invicta	ftp://ftp.ensemblgenomes.org/pub/release-22/metazoa/fasta/solenopsis_invicta/pep/Solenopsis_invicta.GCA_000188075.1.22.pep.all.fa.gz
Tribolium_castaneum	ftp://ftp.ensemblgenomes.org/pub/release-22/metazoa/fasta/tribolium_castaneum/pep/Tribolium_castaneum.Tcas3.22.pep.all.fa.gz
Zootermopsis_nevaden	http://termitegenome.org/sites/www.termitegenome.org/files/data/Znev/Znev.OGS.v2.2.pep.gz
