# Supplementary material for: Data for constructing insect genome content matrices for phylogenetic analysis and functional annotation
Source: Data Brief. 2015 Dec 17;6:279–81. doi: 10.1016/j.dib.2015.12.015 (PMC4707205; doi:10.1016/j.dib.2015.12.015)
Supplement: Supplementary file 2 — Supplemental Table 2. Nexus file with partitioned phylogenetic matrix for the nine e values examined in this paper for 21 insect taxa. [file mmc2.zip]

Archive with 1 entries (1 files):
- Suppl_2_Insect_clusters.elide_A_nex
