# Supplementary material for: Data for constructing insect genome content matrices for phylogenetic analysis and functional annotation
Source: Data Brief. 2015 Dec 17;6:279–81. doi: 10.1016/j.dib.2015.12.015 (PMC4707205; doi:10.1016/j.dib.2015.12.015)
Supplement: Supplementary file 3 — Supplemental Table 3. File listing the trees generated by ML, uMP and dMP analysis for the seven e values used in this paper. [file mmc3.zip]

Archive with 1 entries (1 files):
- Suppl_3_Insect_paper_trees.txt
