# Supplementary material for: Data for constructing insect genome content matrices for phylogenetic analysis and functional annotation
Source: Data Brief. 2015 Dec 17;6:279–81. doi: 10.1016/j.dib.2015.12.015 (PMC4707205; doi:10.1016/j.dib.2015.12.015)
Supplement: Supplementary file 3 — Supplemental Table 3. File listing the trees generated by ML, uMP and dMP analysis for the seven e values used in this paper. [file mmc3.zip › Suppl_3_Insect_paper_trees.txt]

ML trees
tree ML5= [&U]  (Pediculus_humanus:0.07846369701358348048,(((Apis_mellifera:0.10591638210220259697,(Solenopsis_invicta:0.10711040868304341767,Nasonia_vitripennis:0.09693243306940929616)100:0.05106631490083975849)43:0.05410230014290861450,(((Heliconius_melpomene:0.05197224938574198511,Bombyx_mori:0.09202593568529841839)100:0.18427538277935659461,(((Culex_quinquefasciatus:0.05403508735026729681,Aedes_aegypti:0.03329538899104166755)92:0.02553499590250257051,(Anopheles_darlingi:0.10403588236434335723,Anopheles_gambiae:0.01550508478729090839)100:0.02656231943070162804)100:0.10747770190085077779,((Drosophila_melanogaster:0.02100387678831643415,Drosophila_virilis:0.02399797816683275214)100:0.10044077090513728323,Glossina_morsitans:0.04322536206981323487)100:0.06931788251464637840)46:0.04552153307540764138)30:0.00018346883242872884,(Dendroctonus_ponderosae:0.04947159924944029979,Tribolium_castaneum:0.14584963684923521465)100:0.08591381778264819968)45:0.00860650987329328494)25:0.00601868529288278158,((Daphnia_pulex:0.09756638073728840510,Ixodes_scapularis:0.12270459019850760152)100:0.06245358816469026575,(Acyrthosiphon_pisum:0.20978343294135209929,(Cimex_lectularius:0.14153087682001633252,Rhodnius_prolixus:0.12500419117061609131)100:0.08109748460471197240)32:0.00838066134815996892)35:0.01263340451628147849)100:0.04693618524478743864,Zootermopsis_nevadensis:0.16617520331921870058);
tree ML75= [&U] (Rhodnius_prolixus:0.05150884256325195809,(((Heliconius_melpomene:0.02296801228844280035,Bombyx_mori:0.06401585985779172094)100:0.23767843547741904220,(((Anopheles_darlingi:0.06664315509758857170,((Culex_quinquefasciatus:0.03213167476053834654,Aedes_aegypti:0.03569902351421845588)100:0.09936281958536619108,Anopheles_gambiae:0.00064714096757175420)97:0.04172964059353925781)100:0.18291967218970422993,(Glossina_morsitans:0.01259528674268242145,(Drosophila_melanogaster:0.00609371343841083254,Drosophila_virilis:0.01101093574803876061)100:0.10883863243279909283)100:0.11299120052800738778)100:0.06361944342844075284,(((Pediculus_humanus:0.04495076484960914415,Zootermopsis_nevadensis:0.12361670902011710760)88:0.02760744824323294044,((Solenopsis_invicta:0.07794980771811726994,Apis_mellifera:0.07260710931678616975)100:0.03853585217546860731,Nasonia_vitripennis:0.05944866003278342220)100:0.10676566196967764155)81:0.00405836351829881072,(Dendroctonus_ponderosae:0.06423266242720283847,Tribolium_castaneum:0.06370421673863446710)100:0.10832278954147017691)100:0.01969054676758236894)45:0.00000044101199218753)100:0.02041130190002102274,(Acyrthosiphon_pisum:0.14173517739306326635,(Daphnia_pulex:0.04455860919966562333,Ixodes_scapularis:0.11317069063988016708)100:0.03935571323999439985)100:0.03007478951776715662)100:0.08706436524591712467,Cimex_lectularius:0.10218341548640179350);
tree ML25= [&U] ((Solenopsis_invicta:0.09285265338451195727,Nasonia_vitripennis:0.07973252082588803968)96:0.03343660902737077140,(((Rhodnius_prolixus:0.06766048564904694751,Cimex_lectularius:0.14449582598782531595)100:0.09606373707184689970,(Pediculus_humanus:0.04784160868725235299,Zootermopsis_nevadensis:0.13950124896789373174)100:0.03397939231020968842)76:0.01000105129307358835,(((Heliconius_melpomene:0.03081815031439371494,Bombyx_mori:0.07958483331440190101)100:0.22510836774533932170,((Dendroctonus_ponderosae:0.04109135756467000716,Tribolium_castaneum:0.11109045063398485798)100:0.10531209812739228404,(((Culex_quinquefasciatus:0.04250267903664213531,Aedes_aegypti:0.03511358855627580433)100:0.04438480683329665277,(Anopheles_gambiae:0.00546276849346244084,Anopheles_darlingi:0.10951466798506188927)100:0.02748066958258069820)100:0.14027799671022511685,(Glossina_morsitans:0.02466926907091235993,(Drosophila_melanogaster:0.00859241493725967052,Drosophila_virilis:0.01360715641949959351)100:0.10074441809975830109)100:0.08638763507601825153)100:0.05157715243662110149)63:0.00000048762997477692)100:0.00674982466061486465,(Acyrthosiphon_pisum:0.19043948135793492549,(Daphnia_pulex:0.06199392629997603488,Ixodes_scapularis:0.11856342137513366242)100:0.04444094744792261714)95:0.02528866326071686418)74:0.01085116157026870184)100:0.07541038363110109943,Apis_mellifera:0.09455890423046545146);
tree ML200= [&U] (((Aedes_aegypti:0.03025863311175432807,Culex_quinquefasciatus:0.03007294981206340423)100:0.11550352544212721950,Anopheles_gambiae:0.00000036524647177664)100:0.05469002994940297402,((Glossina_morsitans:0.00000036524647177664,(Drosophila_melanogaster:0.00563888835061355023,Drosophila_virilis:0.00761124955921684172)100:0.15224630435320204991)100:0.13060575437687360623,(((Rhodnius_prolixus:0.02995472534939590259,Cimex_lectularius:0.07564752571761980404)100:0.08036468750809819261,((((Apis_mellifera:0.04278094100185625415,Solenopsis_invicta:0.07051100347774033605)100:0.04787293602928360120,Nasonia_vitripennis:0.04089534490161410296)100:0.13760029001902115975,(Zootermopsis_nevadensis:0.07459108787300361421,(Tribolium_castaneum:0.00858011910928014980,Dendroctonus_ponderosae:0.10072341073019140667)100:0.11889586138344315769)99:0.02511673315070475990)100:0.03629391348052071753,Pediculus_humanus:0.03559344678560209113)100:0.03171759465580011733)56:0.01067854512240836926,((Heliconius_melpomene:0.02605983983719139391,Bombyx_mori:0.03391900036804326724)100:0.23979416921804935781,(Acyrthosiphon_pisum:0.08679477039856008103,(Daphnia_pulex:0.02682209196106684346,Ixodes_scapularis:0.09324871352430154359)100:0.03096468953187714312)100:0.02598391097791874493)75:0.00411007576598720198)100:0.09092453633231042942)100:0.20576531291123670298,Anopheles_darlingi:0.05926270416988600742);
tree ML175= [&U] (Bombyx_mori:0.03741581937950863579,((((Rhodnius_prolixus:0.03228409369550157282,Cimex_lectularius:0.08018360788255650407)100:0.07987018176266162672,((((Solenopsis_invicta:0.07149658599549792160,Apis_mellifera:0.04441473885911731423)100:0.04870312456086550723,Nasonia_vitripennis:0.04151489927816936348)100:0.13850783208293226956,((Dendroctonus_ponderosae:0.10365993115907799760,Tribolium_castaneum:0.00856039109844538085)100:0.11980885779413402714,Zootermopsis_nevadensis:0.07601475705357871315)99:0.02596495972973636435)100:0.03439443119424565737,Pediculus_humanus:0.03441201470275669083)100:0.03290997255754781609)49:0.00960442473130725463,((((Aedes_aegypti:0.03033046502844359213,Culex_quinquefasciatus:0.02988146440906952472)100:0.11475290881169204760,Anopheles_gambiae:0.00000036767845874946)100:0.05331364499657498257,Anopheles_darlingi:0.05945306152360096269)100:0.20456139090936276137,((Drosophila_melanogaster:0.00556014538549478351,Drosophila_virilis:0.00747943022763913629)100:0.15176975153303806643,Glossina_morsitans:0.00000036767845874946)100:0.12930916389649627085)100:0.09037720385073434726)57:0.00328236485370019633,(Acyrthosiphon_pisum:0.08850235994410708684,(Daphnia_pulex:0.02741197503023945145,Ixodes_scapularis:0.09362505426159535571)100:0.03128414892843282141)100:0.02705867608991660567)100:0.24102529345287621032,Heliconius_melpomene:0.02595717709374321600);
tree ML150= [&U] (Heliconius_melpomene:0.02606005122631957147,((((Rhodnius_prolixus:0.03655350156008585483,Cimex_lectularius:0.08424699266861775115)100:0.08806301330736716892,(((Nasonia_vitripennis:0.04118639247593761099,(Apis_mellifera:0.04885632958168666801,Solenopsis_invicta:0.07083635034523300122)100:0.05027611054234251003)100:0.13448744792777475587,((Dendroctonus_ponderosae:0.10609660911036164488,Tribolium_castaneum:0.01365646989030594623)100:0.12839510838064940867,Zootermopsis_nevadensis:0.08180364413803548063)86:0.02427613337414836689)99:0.03946509442531284662,Pediculus_humanus:0.03743486272010380228)100:0.03847897735861529472)65:0.01227084516426429385,((Anopheles_darlingi:0.05796969458135428632,((Culex_quinquefasciatus:0.02985592018025823649,Aedes_aegypti:0.03221788382163247311)100:0.11038351555122379033,Anopheles_gambiae:0.00000038155244639529)100:0.05567924327749253222)100:0.19230332544648648385,((Drosophila_melanogaster:0.00500849733189244386,Drosophila_virilis:0.00923888328777081741)100:0.14020247803017818478,Glossina_morsitans:0.00000038155244639529)100:0.13012883066556815703)100:0.08856345595939159321)65:0.00184455022262249176,(Acyrthosiphon_pisum:0.09895977877758596608,(Ixodes_scapularis:0.10151531652187263666,Daphnia_pulex:0.03140467416728945360)100:0.03234437024859121435)100:0.02345315100225733862)100:0.24225603348058016850,Bombyx_mori:0.04163054402467176313);
tree ML125= [&U] ((((Solenopsis_invicta:0.07901428117742392843,Apis_mellifera:0.05028173639724971278)100:0.04465542027751748938,Nasonia_vitripennis:0.04516580687011523959)100:0.12351561554278980837,((Dendroctonus_ponderosae:0.10025391617376880338,Tribolium_castaneum:0.02148242967047400698)100:0.11587728810960050418,Zootermopsis_nevadensis:0.09377417481766901763)77:0.02899113897841841883)72:0.02856099470294892403,(((((Aedes_aegypti:0.03439696089699483678,Culex_quinquefasciatus:0.03071973802761070876)100:0.10564695108080239538,Anopheles_gambiae:0.00000040002315787053)100:0.05184713709037076790,Anopheles_darlingi:0.06380153258139366346)100:0.18712496663218947113,((Drosophila_melanogaster:0.00667096839868442162,Drosophila_virilis:0.01017052811303890796)100:0.13407350018693844906,Glossina_morsitans:0.00189018279658835758)100:0.12484332063309634686)100:0.08453298521482512096,((Heliconius_melpomene:0.02540572822171488498,Bombyx_mori:0.05021285303920648702)100:0.25146551523366295067,((Rhodnius_prolixus:0.03943017807103715855,Cimex_lectularius:0.08830374084607985063)100:0.08725338919636327351,(Acyrthosiphon_pisum:0.11279400414946491593,(Ixodes_scapularis:0.10500806500672343891,Daphnia_pulex:0.03490509811268503737)100:0.03678742907811185375)100:0.03221823566442048870)67:0.01260770129923397681)66:0.00045859284492431309)100:0.03319745673877536052,Pediculus_humanus:0.04826868706112809326);
tree ML100= [&U] (Bombyx_mori:0.05551488653517154537,((((Nasonia_vitripennis:0.05172860318591660650,(Apis_mellifera:0.05955706105551791113,Solenopsis_invicta:0.07875928907613835572)100:0.04094108792525325002)100:0.11978202510305767381,((Pediculus_humanus:0.04402732516159860859,Zootermopsis_nevadensis:0.12292470860424220547)96:0.03124136197287294067,(Tribolium_castaneum:0.05395161546950030806,Dendroctonus_ponderosae:0.07040899008720107044)100:0.10846698478503799534)68:0.00305309380520641218)100:0.02184518215732007829,(((Drosophila_virilis:0.00982051873497631102,Drosophila_melanogaster:0.00665458650250891261)100:0.12159627201252812267,Glossina_morsitans:0.00623259368287786431)100:0.11849432933102790888,(((Aedes_aegypti:0.03461704406687226426,Culex_quinquefasciatus:0.03094896916573732643)100:0.10338085908931934909,Anopheles_gambiae:0.00000041953251857354)100:0.04619000353903016109,Anopheles_darlingi:0.06746788867031285053)100:0.18443314831143817201)100:0.07353433178858138908)99:0.00047524832027951141,((Cimex_lectularius:0.09920417850551013772,Rhodnius_prolixus:0.04241778228162015885)100:0.08747956744490899272,(Acyrthosiphon_pisum:0.12750126489043156486,(Ixodes_scapularis:0.10931446833225420823,Daphnia_pulex:0.03637852327789516810)100:0.04304329565356112414)100:0.03003839150141421679)100:0.01867173897709017982)100:0.24105037334459661347,Heliconius_melpomene:0.02564323877893687903);

Dollo_MP
tree e5_dollo = [&U] (Acyrthosiphon_pisum,((((Aedes_aegypti,Culex_quinquefasciatus),(Anopheles_darlingi,Anopheles_gambiae)),((((Bombyx_mori,Heliconius_melpomene),(Dendroctonus_ponderosae,Tribolium_castaneum)),(((Cimex_lectularius,Rhodnius_prolixus),(Daphnia_pulex,Ixodes_scapularis)),((Nasonia_vitripennis,Solenopsis_invicta),(Pediculus_humanus,Zootermopsis_nevadensis)))),((Drosophila_melanogaster,Drosophila_virilis),Glossina_morsitans))),Apis_mellifera));
tree e25_dollo = [&U] (Acyrthosiphon_pisum,(((((((Aedes_aegypti,Culex_quinquefasciatus),(Anopheles_darlingi,Anopheles_gambiae)),((Drosophila_melanogaster,Drosophila_virilis),Glossina_morsitans)),(Bombyx_mori,Heliconius_melpomene)),((Apis_mellifera,(Nasonia_vitripennis,Solenopsis_invicta)),((Dendroctonus_ponderosae,Tribolium_castaneum),(Pediculus_humanus,Zootermopsis_nevadensis)))),(Daphnia_pulex,Ixodes_scapularis)),(Cimex_lectularius,Rhodnius_prolixus)));
tree e50_dollo = [&U] (Acyrthosiphon_pisum,((((((((Aedes_aegypti,Culex_quinquefasciatus),Anopheles_gambiae),Anopheles_darlingi),((Drosophila_melanogaster,Drosophila_virilis),Glossina_morsitans)),((((Apis_mellifera,Solenopsis_invicta),Nasonia_vitripennis),(Pediculus_humanus,Zootermopsis_nevadensis)),(Dendroctonus_ponderosae,Tribolium_castaneum))),(Bombyx_mori,Heliconius_melpomene)),(Daphnia_pulex,Ixodes_scapularis)),(Cimex_lectularius,Rhodnius_prolixus)));
tree e75_dollo = [&U] (Acyrthosiphon_pisum,((((((((Aedes_aegypti,Culex_quinquefasciatus),Anopheles_gambiae),Anopheles_darlingi),((Drosophila_melanogaster,Drosophila_virilis),Glossina_morsitans)),((((Apis_mellifera,Solenopsis_invicta),Nasonia_vitripennis),(Pediculus_humanus,Zootermopsis_nevadensis)),(Dendroctonus_ponderosae,Tribolium_castaneum))),(Bombyx_mori,Heliconius_melpomene)),(Daphnia_pulex,Ixodes_scapularis)),(Cimex_lectularius,Rhodnius_prolixus)));
tree e100_dollo = [&U] (Acyrthosiphon_pisum,((((((((Aedes_aegypti,Culex_quinquefasciatus),Anopheles_gambiae),Anopheles_darlingi),((Drosophila_melanogaster,Drosophila_virilis),Glossina_morsitans)),((((Apis_mellifera,Solenopsis_invicta),Nasonia_vitripennis),(Pediculus_humanus,Zootermopsis_nevadensis)),(Dendroctonus_ponderosae,Tribolium_castaneum))),(Bombyx_mori,Heliconius_melpomene)),(Daphnia_pulex,Ixodes_scapularis)),(Cimex_lectularius,Rhodnius_prolixus)));
tree e125_dollo = [&U] (Acyrthosiphon_pisum,((((((((Aedes_aegypti,Culex_quinquefasciatus),Anopheles_gambiae),Anopheles_darlingi),((Drosophila_melanogaster,Drosophila_virilis),Glossina_morsitans)),((((Apis_mellifera,Solenopsis_invicta),Nasonia_vitripennis),(Pediculus_humanus,Zootermopsis_nevadensis)),(Dendroctonus_ponderosae,Tribolium_castaneum))),(Bombyx_mori,Heliconius_melpomene)),(Daphnia_pulex,Ixodes_scapularis)),(Cimex_lectularius,Rhodnius_prolixus)));
tree e150_dollo = [&U] (Acyrthosiphon_pisum,((((((((Aedes_aegypti,Culex_quinquefasciatus),Anopheles_gambiae),Anopheles_darlingi),((Drosophila_melanogaster,Drosophila_virilis),Glossina_morsitans)),((((Apis_mellifera,Solenopsis_invicta),Nasonia_vitripennis),(Pediculus_humanus,Zootermopsis_nevadensis)),(Dendroctonus_ponderosae,Tribolium_castaneum))),(Bombyx_mori,Heliconius_melpomene)),(Daphnia_pulex,Ixodes_scapularis)),(Cimex_lectularius,Rhodnius_prolixus)));
tree e175_dollo = [&U] (Acyrthosiphon_pisum,((((((((Aedes_aegypti,Culex_quinquefasciatus),Anopheles_gambiae),Anopheles_darlingi),((Drosophila_melanogaster,Drosophila_virilis),Glossina_morsitans)),((((Apis_mellifera,Solenopsis_invicta),Nasonia_vitripennis),(Pediculus_humanus,Zootermopsis_nevadensis)),(Dendroctonus_ponderosae,Tribolium_castaneum))),(Bombyx_mori,Heliconius_melpomene)),(Daphnia_pulex,Ixodes_scapularis)),(Cimex_lectularius,Rhodnius_prolixus)));
tree e200_dollo = [&U] (Acyrthosiphon_pisum,((((((((Aedes_aegypti,Culex_quinquefasciatus),Anopheles_gambiae),Anopheles_darlingi),((Drosophila_melanogaster,Drosophila_virilis),Glossina_morsitans)),((((Apis_mellifera,Solenopsis_invicta),Nasonia_vitripennis),(Pediculus_humanus,Zootermopsis_nevadensis)),(Dendroctonus_ponderosae,Tribolium_castaneum))),(Bombyx_mori,Heliconius_melpomene)),(Daphnia_pulex,Ixodes_scapularis)),(Cimex_lectularius,Rhodnius_prolixus)));

UW_MP
tree e5_UW.tre = [&U] (Acyrthosiphon_pisum,((((Aedes_aegypti,Culex_quinquefasciatus),(Anopheles_darlingi,Anopheles_gambiae)),((((Bombyx_mori,Heliconius_melpomene),(Dendroctonus_ponderosae,Tribolium_castaneum)),(((Cimex_lectularius,Rhodnius_prolixus),(Daphnia_pulex,Ixodes_scapularis)),((Nasonia_vitripennis,Solenopsis_invicta),(Pediculus_humanus,Zootermopsis_nevadensis)))),((Drosophila_melanogaster,Drosophila_virilis),Glossina_morsitans))),Apis_mellifera));
tree e25_UW.tre = [&U] (Acyrthosiphon_pisum,(((((((Aedes_aegypti,Culex_quinquefasciatus),(Anopheles_darlingi,Anopheles_gambiae)),((Drosophila_melanogaster,Drosophila_virilis),Glossina_morsitans)),(Bombyx_mori,Heliconius_melpomene)),((Apis_mellifera,(Nasonia_vitripennis,Solenopsis_invicta)),((Dendroctonus_ponderosae,Tribolium_castaneum),(Pediculus_humanus,Zootermopsis_nevadensis)))),(Daphnia_pulex,Ixodes_scapularis)),(Cimex_lectularius,Rhodnius_prolixus)));
tree e50_UW.tre = [&U] (Acyrthosiphon_pisum,((((((((Aedes_aegypti,Culex_quinquefasciatus),Anopheles_gambiae),Anopheles_darlingi),((Drosophila_melanogaster,Drosophila_virilis),Glossina_morsitans)),((((Apis_mellifera,Solenopsis_invicta),Nasonia_vitripennis),(Pediculus_humanus,Zootermopsis_nevadensis)),(Dendroctonus_ponderosae,Tribolium_castaneum))),(Bombyx_mori,Heliconius_melpomene)),(Daphnia_pulex,Ixodes_scapularis)),(Cimex_lectularius,Rhodnius_prolixus)));
tree e75_UW.tre = [&U] (Acyrthosiphon_pisum,((((((((Aedes_aegypti,Culex_quinquefasciatus),Anopheles_gambiae),Anopheles_darlingi),((Drosophila_melanogaster,Drosophila_virilis),Glossina_morsitans)),((((Apis_mellifera,Solenopsis_invicta),Nasonia_vitripennis),(Pediculus_humanus,Zootermopsis_nevadensis)),(Dendroctonus_ponderosae,Tribolium_castaneum))),(Bombyx_mori,Heliconius_melpomene)),(Daphnia_pulex,Ixodes_scapularis)),(Cimex_lectularius,Rhodnius_prolixus)));
tree e100_UW.tre = [&U] (Acyrthosiphon_pisum,((((((((Aedes_aegypti,Culex_quinquefasciatus),Anopheles_gambiae),Anopheles_darlingi),((Drosophila_melanogaster,Drosophila_virilis),Glossina_morsitans)),((((Apis_mellifera,Solenopsis_invicta),Nasonia_vitripennis),(Pediculus_humanus,Zootermopsis_nevadensis)),(Dendroctonus_ponderosae,Tribolium_castaneum))),(Bombyx_mori,Heliconius_melpomene)),(Daphnia_pulex,Ixodes_scapularis)),(Cimex_lectularius,Rhodnius_prolixus)));
tree e125_UW.tre = [&U] (Acyrthosiphon_pisum,((((((((Aedes_aegypti,Culex_quinquefasciatus),Anopheles_gambiae),Anopheles_darlingi),((Drosophila_melanogaster,Drosophila_virilis),Glossina_morsitans)),((((Apis_mellifera,Solenopsis_invicta),Nasonia_vitripennis),(Pediculus_humanus,Zootermopsis_nevadensis)),(Dendroctonus_ponderosae,Tribolium_castaneum))),(Bombyx_mori,Heliconius_melpomene)),(Daphnia_pulex,Ixodes_scapularis)),(Cimex_lectularius,Rhodnius_prolixus)));
tree e150_UW.tre = [&U] (Acyrthosiphon_pisum,((((((((Aedes_aegypti,Culex_quinquefasciatus),Anopheles_gambiae),Anopheles_darlingi),((Drosophila_melanogaster,Drosophila_virilis),Glossina_morsitans)),((((Apis_mellifera,Solenopsis_invicta),Nasonia_vitripennis),(Pediculus_humanus,Zootermopsis_nevadensis)),(Dendroctonus_ponderosae,Tribolium_castaneum))),(Bombyx_mori,Heliconius_melpomene)),(Daphnia_pulex,Ixodes_scapularis)),(Cimex_lectularius,Rhodnius_prolixus)));
tree e175_UW.tre = [&U] (Acyrthosiphon_pisum,((((((((Aedes_aegypti,Culex_quinquefasciatus),Anopheles_gambiae),Anopheles_darlingi),((Drosophila_melanogaster,Drosophila_virilis),Glossina_morsitans)),((((Apis_mellifera,Solenopsis_invicta),Nasonia_vitripennis),(Pediculus_humanus,Zootermopsis_nevadensis)),(Dendroctonus_ponderosae,Tribolium_castaneum))),(Bombyx_mori,Heliconius_melpomene)),(Daphnia_pulex,Ixodes_scapularis)),(Cimex_lectularius,Rhodnius_prolixus)));
tree e200_UW.tre = [&U] (Acyrthosiphon_pisum,((((((((Aedes_aegypti,Culex_quinquefasciatus),Anopheles_gambiae),Anopheles_darlingi),((Drosophila_melanogaster,Drosophila_virilis),Glossina_morsitans)),((((Apis_mellifera,Solenopsis_invicta),Nasonia_vitripennis),(Pediculus_humanus,Zootermopsis_nevadensis)),(Dendroctonus_ponderosae,Tribolium_castaneum))),(Bombyx_mori,Heliconius_melpomene)),(Daphnia_pulex,Ixodes_scapularis)),(Cimex_lectularius,Rhodnius_prolixus)));
