# Supplementary material for: Data for constructing insect genome content matrices for phylogenetic analysis and functional annotation
Source: Data Brief. 2015 Dec 17;6:279–81. doi: 10.1016/j.dib.2015.12.015 (PMC4707205; doi:10.1016/j.dib.2015.12.015)
Supplement: Supplementary file 4 — Supplemental Table 4. List of flybase (FB) accession numbers for CORE and UNI (unique) Apomorphy list genes by taxonomic group. [file mmc4.xlsx]

## Sheet: e5_UNI
ins_e5_uni	holo_e5_uni	hemi_e5_uni	dip_e5_uni
FBgn0086708	FBgn0038577	FBgn0038577	FBgn0037472
FBgn0036773	FBgn0033010	FBgn0033010	FBgn0036036
FBgn0038854	FBgn0042650	FBgn0042650	FBgn0038156
FBgn0260012	FBgn0031488	FBgn0031488	FBgn0085390
FBgn0039800	FBgn0030038	FBgn0030038	FBgn0036908
FBgn0031454	FBgn0035520	FBgn0035520	FBgn0038404
FBgn0031485	FBgn0034982	FBgn0034982	FBgn0262598
FBgn0027843	FBgn0267825	FBgn0267825	FBgn0053207
FBgn0037671	FBgn0052251	FBgn0052251	FBgn0026239
FBgn0263072	FBgn0032032	FBgn0032032	FBgn0266696
FBgn0010265	FBgn0033793	FBgn0033793	FBgn0259736
FBgn0039907	FBgn0035267	FBgn0035267	FBgn0263973
FBgn0086706	FBgn0029718	FBgn0029718	FBgn0013955
FBgn0001075	FBgn0039859	FBgn0039859	FBgn0052425
FBgn0034504	FBgn0033645	FBgn0033645	FBgn0032008
FBgn0016715	FBgn0033988	FBgn0033988	FBgn0259832
FBgn0037102	FBgn0259173	FBgn0259173	FBgn0025879
FBgn0037962	FBgn0053203	FBgn0053203	FBgn0053054
FBgn0019643	FBgn0015299	FBgn0015299	FBgn0054045
FBgn0263993	FBgn0023477	FBgn0023477	FBgn0027547
FBgn0266129	FBgn0265193	FBgn0265193	FBgn0032774
FBgn0036338	FBgn0039271	FBgn0039271	FBgn0050377
FBgn0027054	FBgn0053129	FBgn0053129	FBgn0028480
FBgn0015298	FBgn0034853	FBgn0034853	FBgn0043841
FBgn0033869	FBgn0039013	FBgn0039013	FBgn0030508
FBgn0033074	FBgn0027568	FBgn0027568	FBgn0001255
FBgn0003748	FBgn0039141	FBgn0039141	FBgn0035092
FBgn0031251	FBgn0032801	FBgn0032801	FBgn0037842
FBgn0036945	FBgn0031708	FBgn0031708	FBgn0037265
FBgn0027567	FBgn0001319	FBgn0001319	FBgn0000352
FBgn0036826	FBgn0001974	FBgn0001974	FBgn0083945
FBgn0037417	FBgn0034050	FBgn0034050	FBgn0262617
FBgn0086367	FBgn0030435	FBgn0030435	FBgn0037626
FBgn0038642	FBgn0013467	FBgn0013467	FBgn0029922
FBgn0037555	FBgn0031996	FBgn0031996	FBgn0037755
FBgn0039348	FBgn0259224	FBgn0259224	FBgn0035179
FBgn0038313	FBgn0050105	FBgn0050105	FBgn0052786
FBgn0052829	FBgn0030999	FBgn0030999	FBgn0263108
FBgn0032833	FBgn0037836	FBgn0037836	FBgn0031324
FBgn0030066	FBgn0040020	FBgn0040020	FBgn0052183
FBgn0083978	FBgn0032815	FBgn0032815	FBgn0031232
FBgn0263038	FBgn0037338	FBgn0037338	FBgn0035286
FBgn0036271	FBgn0033041	FBgn0033041	FBgn0029525
FBgn0033367	FBgn0011787	FBgn0011787	FBgn0033777
FBgn0264006	FBgn0086757	FBgn0086757	FBgn0034069
FBgn0040376	FBgn0041239	FBgn0041239	FBgn0033751
FBgn0011290	FBgn0034859	FBgn0034859
FBgn0034745	FBgn0030291	FBgn0030291
FBgn0032668	FBgn0037019	FBgn0037019
FBgn0038951	FBgn0037624	FBgn0037624
FBgn0031313	FBgn0035625	FBgn0035625
FBgn0037427	FBgn0036641	FBgn0036641
FBgn0036105	FBgn0029079	FBgn0029079
FBgn0038303	FBgn0003321	FBgn0003321
FBgn0038089	FBgn0261479	FBgn0261479
FBgn0030740	FBgn0031816	FBgn0031816
FBgn0031399	FBgn0030030	FBgn0030030
FBgn0034795	FBgn0086686	FBgn0086686
FBgn0051716	FBgn0030701	FBgn0030701
FBgn0028693	FBgn0028292	FBgn0028292
FBgn0041588	FBgn0036859	FBgn0036859
FBgn0267433	FBgn0036302	FBgn0036302
FBgn0027280	FBgn0035827	FBgn0035827
FBgn0032595	FBgn0033342	FBgn0033342
FBgn0263346	FBgn0011674	FBgn0011674
FBgn0026149	FBgn0264561	FBgn0264561
FBgn0002791	FBgn0020307	FBgn0020307
FBgn0035388	FBgn0002643	FBgn0002643
FBgn0036236	FBgn0034405	FBgn0034405
FBgn0024983	FBgn0035839	FBgn0035839
FBgn0028648	FBgn0033087	FBgn0033087
FBgn0038400	FBgn0260229	FBgn0260229
FBgn0259818	FBgn0053493	FBgn0053493
FBgn0010309	FBgn0029929	FBgn0029929
FBgn0036480	FBgn0036536	FBgn0036536
FBgn0051320	FBgn0036118	FBgn0036118
FBgn0030334	FBgn0036999	FBgn0036999
FBgn0033365	FBgn0030745	FBgn0030745
FBgn0003517	FBgn0037744	FBgn0037744
FBgn0040697	FBgn0030034	FBgn0030034
FBgn0034454	FBgn0001179	FBgn0001179
FBgn0027296	FBgn0037603	FBgn0037603
FBgn0035249	FBgn0037880	FBgn0037880
FBgn0000140	FBgn0025885	FBgn0025885
FBgn0034237	FBgn0034614	FBgn0034614
FBgn0002622	FBgn0031266	FBgn0031266
	FBgn0033085	FBgn0033085
	FBgn0030096	FBgn0030096
	FBgn0020392	FBgn0020392
	FBgn0035272	FBgn0035272
	FBgn0039120	FBgn0039120
	FBgn0001092	FBgn0001092
	FBgn0028997	FBgn0028997
	FBgn0037661	FBgn0037661
	FBgn0061359	FBgn0061359
	FBgn0031779	FBgn0031779
	FBgn0031603	FBgn0031603
	FBgn0260655	FBgn0260655
	FBgn0033528	FBgn0033528
	FBgn0032398	FBgn0032398
	FBgn0020248	FBgn0020248
	FBgn0267350	FBgn0267350
	FBgn0033259	FBgn0033259
	FBgn0013718	FBgn0013718
	FBgn0036262	FBgn0036262
	FBgn0025456	FBgn0025456
	FBgn0263112	FBgn0263112
	FBgn0021847	FBgn0021847
	FBgn0032200	FBgn0032200
	FBgn0039667	FBgn0039667
	FBgn0085380	FBgn0085380
	FBgn0032407	FBgn0032407
	FBgn0053108	FBgn0053108
	FBgn0015527	FBgn0015527
	FBgn0016070	FBgn0016070
	FBgn0029935	FBgn0029935
	FBgn0013733	FBgn0013733
	FBgn0004169	FBgn0004169
	FBgn0260390	FBgn0260390
	FBgn0000543	FBgn0000543
	FBgn0037202	FBgn0037202
	FBgn0031637	FBgn0031637
	FBgn0032361	FBgn0032361
	FBgn0032717	FBgn0032717
	FBgn0038981	FBgn0038981
	FBgn0025391	FBgn0025391
	FBgn0037556	FBgn0037556
	FBgn0030996	FBgn0030996
	FBgn0062442	FBgn0062442
	FBgn0039118	FBgn0039118
	FBgn0029858	FBgn0029858
	FBgn0013325	FBgn0013325
	FBgn0032451	FBgn0032451
	FBgn0038673	FBgn0038673
	FBgn0053506	FBgn0053506
	FBgn0027780	FBgn0027780
	FBgn0038806	FBgn0038806
	FBgn0039459	FBgn0039459
	FBgn0031484	FBgn0031484
	FBgn0030654	FBgn0030654
	FBgn0032470	FBgn0032470
	FBgn0031745	FBgn0031745
	FBgn0038585	FBgn0038585
	FBgn0032923	FBgn0032923
	FBgn0030174	FBgn0030174
	FBgn0034315	FBgn0034315
	FBgn0043457	FBgn0043457
	FBgn0052109	FBgn0052109
	FBgn0266801	FBgn0266801
	FBgn0037612	FBgn0037612
	FBgn0037371	FBgn0037371
	FBgn0259481	FBgn0259481
	FBgn0051259	FBgn0051259
	FBgn0030396	FBgn0030396
	FBgn0037467	FBgn0037467
	FBgn0000406	FBgn0000406
	FBgn0051992	FBgn0051992
	FBgn0067629	FBgn0067629
	FBgn0037873	FBgn0037873
	FBgn0032512	FBgn0032512
	FBgn0036545	FBgn0036545
	FBgn0058191	FBgn0058191
	FBgn0036992	FBgn0036992
	FBgn0037609	FBgn0037609
	FBgn0051865	FBgn0051865
	FBgn0028527	FBgn0028527
	FBgn0030099	FBgn0030099
	FBgn0030556	FBgn0030556
	FBgn0038476	FBgn0038476
	FBgn0036298	FBgn0036298
	FBgn0038327	FBgn0038327
	FBgn0031377	FBgn0031377
	FBgn0038243	FBgn0038243
	FBgn0051344	FBgn0051344
	FBgn0260795	FBgn0260795
	FBgn0033402	FBgn0033402
	FBgn0266363	FBgn0266363
	FBgn0036335	FBgn0036335
	FBgn0037565	FBgn0037565
	FBgn0035149	FBgn0035149
	FBgn0036735	FBgn0036735
	FBgn0000542	FBgn0000542
	FBgn0052264	FBgn0052264
	FBgn0036377	FBgn0036377
	FBgn0036184	FBgn0036184
	FBgn0014179	FBgn0014179
	FBgn0038302	FBgn0038302
	FBgn0033088	FBgn0033088
	FBgn0020294	FBgn0020294
	FBgn0037688	FBgn0037688
	FBgn0011020	FBgn0011020
	FBgn0030858	FBgn0030858
	FBgn0010415	FBgn0010415
	FBgn0038387	FBgn0038387
	FBgn0040211	FBgn0040211
	FBgn0037578	FBgn0037578
	FBgn0035762	FBgn0035762
	FBgn0264785	FBgn0264785
	FBgn0064119	FBgn0064119
	FBgn0024222	FBgn0024222
	FBgn0085408	FBgn0085408
	FBgn0034649	FBgn0034649
	FBgn0037731	FBgn0037731
	FBgn0038038	FBgn0038038
	FBgn0085478	FBgn0085478
	FBgn0030743	FBgn0030743
	FBgn0030065	FBgn0030065
	FBgn0034032	FBgn0034032
	FBgn0083971	FBgn0083971
	FBgn0039555	FBgn0039555
	FBgn0261286	FBgn0261286
	FBgn0021768	FBgn0021768
	FBgn0037747	FBgn0037747
	FBgn0263077	FBgn0263077
	FBgn0035168	FBgn0035168
	FBgn0263782	FBgn0263782
	FBgn0038360	FBgn0038360
	FBgn0003116	FBgn0003116
	FBgn0032321	FBgn0032321
	FBgn0026207	FBgn0026207
	FBgn0039158	FBgn0039158
	FBgn0037536	FBgn0037536
	FBgn0033235	FBgn0033235
	FBgn0032493	FBgn0032493
	FBgn0041097	FBgn0041097
	FBgn0003975	FBgn0003975
	FBgn0032079	FBgn0032079
	FBgn0032242	FBgn0032242
	FBgn0001341	FBgn0001341
	FBgn0027360	FBgn0027360
	FBgn0031309	FBgn0031309
	FBgn0033350	FBgn0033350
	FBgn0034624	FBgn0034624
	FBgn0266409	FBgn0266409
	FBgn0031265	FBgn0031265
	FBgn0014388	FBgn0014388
	FBgn0039296	FBgn0039296
	FBgn0029147	FBgn0029147
	FBgn0027564	FBgn0027564
	FBgn0030504	FBgn0030504
	FBgn0036509	FBgn0036509
	FBgn0004057	FBgn0004057
	FBgn0037369	FBgn0037369
	FBgn0037749	FBgn0037749
	FBgn0036571	FBgn0036571
	FBgn0085442	FBgn0085442
	FBgn0037241	FBgn0037241
	FBgn0037949	FBgn0037949
	FBgn0032511	FBgn0032511
	FBgn0039876	FBgn0039876
	FBgn0083167	FBgn0083167
	FBgn0261983	FBgn0261983
	FBgn0267824	FBgn0267824
	FBgn0032600	FBgn0032600
	FBgn0032388	FBgn0032388
	FBgn0034734	FBgn0034734
	FBgn0034380	FBgn0034380
	FBgn0038535	FBgn0038535
	FBgn0031528	FBgn0031528
	FBgn0052707	FBgn0052707
	FBgn0004406	FBgn0004406
	FBgn0038809	FBgn0038809
	FBgn0035674	FBgn0035674
	FBgn0037022	FBgn0037022
	FBgn0035094	FBgn0035094
	FBgn0261822	FBgn0261822
	FBgn0052939	FBgn0052939
	FBgn0035444	FBgn0035444
	FBgn0031773	FBgn0031773
	FBgn0037382	FBgn0037382
	FBgn0046222	FBgn0046222
	FBgn0032340	FBgn0032340
	FBgn0050390	FBgn0050390
	FBgn0020445	FBgn0020445
	FBgn0032013	FBgn0032013
	FBgn0264291	FBgn0264291
	FBgn0086451	FBgn0086451
	FBgn0260812	FBgn0260812
	FBgn0034814	FBgn0034814
	FBgn0030092	FBgn0030092
	FBgn0038583	FBgn0038583
	FBgn0028411	FBgn0028411
	FBgn0030342	FBgn0030342
	FBgn0261285	FBgn0261285
	FBgn0032130	FBgn0032130
	FBgn0085453	FBgn0085453
	FBgn0051637	FBgn0051637
	FBgn0037057	FBgn0037057
	FBgn0038170	FBgn0038170
	FBgn0032217	FBgn0032217
	FBgn0036775	FBgn0036775
	FBgn0005696	FBgn0005696
	FBgn0035767	FBgn0035767
	FBgn0035524	FBgn0035524
	FBgn0037779	FBgn0037779
	FBgn0035462	FBgn0035462
	FBgn0028572	FBgn0028572
	FBgn0038925	FBgn0038925
	FBgn0033638	FBgn0033638
	FBgn0037220	FBgn0037220
	FBgn0051211	FBgn0051211
	FBgn0038960	FBgn0038960
	FBgn0039770	FBgn0039770
	FBgn0010772	FBgn0010772
	FBgn0042125	FBgn0042125
	FBgn0034258	FBgn0034258
	FBgn0032230	FBgn0032230
	FBgn0028475	FBgn0028475
	FBgn0034697	FBgn0034697
	FBgn0260755	FBgn0260755
	FBgn0051935	FBgn0051935
	FBgn0037622	FBgn0037622
	FBgn0039828	FBgn0039828
	FBgn0040228	FBgn0040228
	FBgn0028581	FBgn0028581
	FBgn0032949	FBgn0032949
	FBgn0035087	FBgn0035087
	FBgn0031683	FBgn0031683
	FBgn0037580	FBgn0037580
	FBgn0033989	FBgn0033989
	FBgn0002937	FBgn0002937
	FBgn0000078	FBgn0000078
	FBgn0037134	FBgn0037134

## Sheet: e75_UNI
ins_e75_uni	holo_e75_uni	hemi_e75_uni	dip_e75_uni
FBgn0036939	NONE	FBgn0014037	FBgn0051635
FBgn0035724		FBgn0040079	FBgn0086679
FBgn0004034		FBgn0029932	FBgn0035295
FBgn0040370			FBgn0037814
FBgn0010173			FBgn0037935
FBgn0033192			FBgn0032728
FBgn0028434			FBgn0032856
FBgn0033760			FBgn0038366
FBgn0031769			FBgn0036480
FBgn0259227			FBgn0036935
FBgn0032783			FBgn0039770
FBgn0034745			FBgn0036139
FBgn0032688			FBgn0030976
FBgn0030170			FBgn0061359
FBgn0037606			FBgn0259818
FBgn0260006			FBgn0038912
FBgn0031327			FBgn0004862
FBgn0033079			FBgn0035708
FBgn0052082			FBgn0030608
FBgn0033995			FBgn0015903
FBgn0001189			FBgn0016070
FBgn0013763			FBgn0044324
FBgn0000547			FBgn0035793
FBgn0037324			FBgn0030347
FBgn0031640			FBgn0034345
FBgn0030973			FBgn0024194
FBgn0030973			FBgn0028999
FBgn0031550			FBgn0033810
FBgn0033473			FBgn0000529
FBgn0029137			FBgn0001259
FBgn0031913			FBgn0029688
			FBgn0085422
			FBgn0041105
			FBgn0051072
			FBgn0036236
			FBgn0034279
			FBgn0030148
			FBgn0027590
			FBgn0259163
			FBgn0002931
			FBgn0039879
			FBgn0003268
			FBgn0032476
			FBgn0259978
			FBgn0031926
			FBgn0034919
			FBgn0033749
			FBgn0038536
			FBgn0030889
			FBgn0036398
			FBgn0027500
			FBgn0033315
			FBgn0034267
			FBgn0004359
			FBgn0262593
			FBgn0035477
			FBgn0031535
			FBgn0036288
			FBgn0033471
			FBgn0261786
			FBgn0053993
			FBgn0033178
			FBgn0036536
			FBgn0033484
			FBgn0033059
			FBgn0010412
			FBgn0001316
			FBgn0035722
			FBgn0031708
			FBgn0259785
			FBgn0035490
			FBgn0035870
			FBgn0003401
			FBgn0035285
			FBgn0035431
			FBgn0261004
			FBgn0031652
			FBgn0031196
			FBgn0035168
			FBgn0051865
			FBgn0039936
			FBgn0032075
			FBgn0037949
			FBgn0052425
			FBgn0021818
			FBgn0263353
			FBgn0261881
			FBgn0034530
			FBgn0032694
			FBgn0039286
			FBgn0039141
			FBgn0037445
			FBgn0261434
			FBgn0032790
			FBgn0038583
			FBgn0031065
			FBgn0020381
			FBgn0004896
			FBgn0015766
			FBgn0058191
			FBgn0034265
			FBgn0032359
			FBgn0030066
			FBgn0033380
			FBgn0032744
			FBgn0032793
			FBgn0031419
			FBgn0024997
			FBgn0037031
			FBgn0061476
			FBgn0031452
			FBgn0051105
			FBgn0038098
			FBgn0050404
			FBgn0050404
			FBgn0037832
			FBgn0005638
			FBgn0033740
			FBgn0037060
			FBgn0026573
			FBgn0038946
			FBgn0034994
			FBgn0050418
			FBgn0034489
			FBgn0039696
			FBgn0031213
			FBgn0035497
			FBgn0038638
			FBgn0039795
			FBgn0033638
			FBgn0040513
			FBgn0040513
			FBgn0259736
			FBgn0037418
			FBgn0037416
			FBgn0025613
			FBgn0040389
			FBgn0032414
			FBgn0028424
			FBgn0031320
			FBgn0011674
			FBgn0038149
			FBgn0051749
			FBgn0000636
			FBgn0028406
			FBgn0019890
			FBgn0037780
			FBgn0259224
			FBgn0036567
			FBgn0027655
			FBgn0035998
			FBgn0035876
			FBgn0027585
			FBgn0015600
			FBgn0052183
			FBgn0039419
			FBgn0014127
			FBgn0035813
			FBgn0028963
			FBgn0036640

## Sheet: e5_CORE
ins_e5_core	holo_e5_core	hemi_e5_core	dip_e5_core
FBgn0034967	FBgn0000228	FBgn0000228	FBgn0000228
FBgn0261283	FBgn0004360	FBgn0004360	FBgn0004360
FBgn0010329	FBgn0002932	FBgn0002932	FBgn0002865
FBgn0023441	FBgn0014453	FBgn0014453	FBgn0002932
FBgn0002932	FBgn0016699	FBgn0016699	FBgn0004396
FBgn0043053	FBgn0000053	FBgn0260439	FBgn0014453
FBgn0085450	FBgn0260439	FBgn0000083	FBgn0016699
FBgn0024807	FBgn0000083	FBgn0000439	FBgn0260439
FBgn0052699	FBgn0000439	FBgn0000183	FBgn0000083
FBgn0028707	FBgn0000183	FBgn0262975	FBgn0000439
FBgn0064225	FBgn0262975	FBgn0000721	FBgn0000183
FBgn0064225	FBgn0000721	FBgn0041633	FBgn0262975
FBgn0040011	FBgn0041633	FBgn0000575	FBgn0000721
FBgn0262115	FBgn0000575	FBgn0001075	FBgn0041633
FBgn0262117	FBgn0001075	FBgn0004656	FBgn0000575
FBgn0040005	FBgn0001092	FBgn0002973	FBgn0001075
FBgn0083976	FBgn0002973	FBgn0003575	FBgn0004656
FBgn0083978	FBgn0003861	FBgn0003861	FBgn0001092
FBgn0262737	FBgn0003257	FBgn0003257	FBgn0002973
FBgn0011288	FBgn0010194	FBgn0010194	FBgn0003575
FBgn0260003	FBgn0000615	FBgn0000615	FBgn0003861
FBgn0019982	FBgn0003638	FBgn0003638	FBgn0003257
FBgn0033365	FBgn0001257	FBgn0001257	FBgn0010194
FBgn0045866	FBgn0010406	FBgn0010389	FBgn0000615
FBgn0037368	FBgn0261797	FBgn0010406	FBgn0003638
FBgn0004654	FBgn0001098	FBgn0261797	FBgn0001257
FBgn0027868	FBgn0011708	FBgn0001098	FBgn0010389
FBgn0039004	FBgn0003862	FBgn0004359	FBgn0010406
FBgn0011259	FBgn0011766	FBgn0011708	FBgn0010403
FBgn0086676	FBgn0003065	FBgn0003862	FBgn0261797
FBgn0003076	FBgn0005630	FBgn0011766	FBgn0003867
FBgn0004832	FBgn0013269	FBgn0003065	FBgn0001098
FBgn0014453	FBgn0015546	FBgn0005630	FBgn0011708
FBgn0016699	FBgn0011582	FBgn0013269	FBgn0003862
FBgn0000053	FBgn0002707	FBgn0013548	FBgn0011766
FBgn0037301	FBgn0014906	FBgn0015546	FBgn0003065
FBgn0015799	FBgn0261385	FBgn0011582	FBgn0000927
FBgn0003129	FBgn0011207	FBgn0002707	FBgn0005630
FBgn0014133	FBgn0014877	FBgn0014906	FBgn0013269
FBgn0036485	FBgn0014179	FBgn0261385	FBgn0013548
FBgn0015024	FBgn0261283	FBgn0011207	FBgn0015546
FBgn0039016	FBgn0004654	FBgn0014877	FBgn0011582
FBgn0026309	FBgn0011259	FBgn0261283	FBgn0002707
FBgn0030242	FBgn0004832	FBgn0004654	FBgn0014906
FBgn0016797	FBgn0015799	FBgn0011259	FBgn0261385
FBgn0036892	FBgn0003129	FBgn0004832	FBgn0011207
FBgn0086908	FBgn0000414	FBgn0003082	FBgn0014877
FBgn0261383	FBgn0015024	FBgn0015799	FBgn0014179
FBgn0036668	FBgn0016797	FBgn0003129	FBgn0261283
FBgn0260442	FBgn0017457	FBgn0000414	FBgn0004654
FBgn0034271	FBgn0019624	FBgn0015024	FBgn0011259
FBgn0030522	FBgn0011674	FBgn0015801	FBgn0004832
FBgn0260439	FBgn0019637	FBgn0016797	FBgn0015799
FBgn0000083	FBgn0017590	FBgn0017457	FBgn0003129
FBgn0000439	FBgn0016078	FBgn0019624	FBgn0000414
FBgn0000183	FBgn0020236	FBgn0019637	FBgn0015024
FBgn0262975	FBgn0013995	FBgn0017590	FBgn0015801
FBgn0000721	FBgn0004406	FBgn0016078	FBgn0016797
FBgn0041633	FBgn0023507	FBgn0020236	FBgn0017457
FBgn0000575	FBgn0022772	FBgn0013756	FBgn0019624
FBgn0001075	FBgn0020503	FBgn0013995	FBgn0011674
FBgn0259937	FBgn0025117	FBgn0010246	FBgn0019637
FBgn0002973	FBgn0011297	FBgn0023507	FBgn0017590
FBgn0003861	FBgn0011659	FBgn0022772	FBgn0017429
FBgn0003257	FBgn0024909	FBgn0020503	FBgn0016078
FBgn0010194	FBgn0261548	FBgn0023510	FBgn0020236
FBgn0014037	FBgn0025373	FBgn0025117	FBgn0013995
FBgn0087011	FBgn0011655	FBgn0021761	FBgn0010246
FBgn0027341	FBgn0264357	FBgn0011297	FBgn0004406
FBgn0023213	FBgn0016794	FBgn0021761	FBgn0023507
FBgn0053554	FBgn0026199	FBgn0086355	FBgn0022772
FBgn0033194	FBgn0001612	FBgn0011659	FBgn0020503
FBgn0085436	FBgn0027055	FBgn0024909	FBgn0025117
FBgn0031535	FBgn0053548	FBgn0261548	FBgn0021761
FBgn0051638	FBgn0022213	FBgn0025373	FBgn0011297
FBgn0031869	FBgn0026751	FBgn0011655	FBgn0021761
FBgn0031893	FBgn0265464	FBgn0025455	FBgn0086355
FBgn0085444	FBgn0027490	FBgn0264357	FBgn0011659
FBgn0050106	FBgn0027616	FBgn0016794	FBgn0024909
FBgn0085224	FBgn0027603	FBgn0026400	FBgn0261548
FBgn0010551	FBgn0005654	FBgn0026199	FBgn0002566
FBgn0086408	FBgn0023181	FBgn0001612	FBgn0025373
FBgn0259108	FBgn0025360	FBgn0027055	FBgn0011655
FBgn0259108	FBgn0027360	FBgn0053548	FBgn0264357
FBgn0030049	FBgn0027375	FBgn0022213	FBgn0025879
FBgn0052654	FBgn0001316	FBgn0026417	FBgn0016794
FBgn0030617	FBgn0027864	FBgn0026751	FBgn0026400
FBgn0061200	FBgn0026438	FBgn0265464	FBgn0026199
FBgn0037819	FBgn0002887	FBgn0027490	FBgn0001612
FBgn0038269	FBgn0027655	FBgn0027616	FBgn0027055
FBgn0038309	FBgn0028399	FBgn0027603	FBgn0053548
FBgn0043005	FBgn0000376	FBgn0261403	FBgn0022213
FBgn0039358	FBgn0020018	FBgn0005654	FBgn0026417
FBgn0035236	FBgn0024222	FBgn0023181	FBgn0026751
FBgn0035290	FBgn0019932	FBgn0025360	FBgn0265464
FBgn0036880	FBgn0028962	FBgn0027375	FBgn0027490
FBgn0037186	FBgn0028581	FBgn0001316	FBgn0027616
FBgn0052529	FBgn0015221	FBgn0024150	FBgn0027603
FBgn0025830	FBgn0028982	FBgn0027864	FBgn0005654
FBgn0035916	FBgn0020440	FBgn0026438	FBgn0023181
FBgn0019890	FBgn0005612	FBgn0027657	FBgn0025360
FBgn0036662	FBgn0010803	FBgn0002887	FBgn0027360
FBgn0261477	FBgn0267433	FBgn0027655	FBgn0027375
FBgn0029158	FBgn0029079	FBgn0027791	FBgn0001316
FBgn0002891	FBgn0029105	FBgn0028399	FBgn0024150
FBgn0017457	FBgn0027493	FBgn0000376	FBgn0027864
FBgn0019624	FBgn0004643	FBgn0028491	FBgn0026438
FBgn0019637	FBgn0040394	FBgn0020018	FBgn0027657
FBgn0031497	FBgn0004698	FBgn0019932	FBgn0002887
FBgn0038877	FBgn0267911	FBgn0028962	FBgn0027655
FBgn0035484	FBgn0041707	FBgn0003175	FBgn0027791
FBgn0036958	FBgn0040080	FBgn0015221	FBgn0028399
FBgn0030740	FBgn0031450	FBgn0028982	FBgn0000376
FBgn0035401	FBgn0037327	FBgn0020440	FBgn0028491
FBgn0036557	FBgn0034070	FBgn0005612	FBgn0020018
FBgn0036191	FBgn0034521	FBgn0010803	FBgn0024222
FBgn0001316	FBgn0040268	FBgn0267433	FBgn0019932
FBgn0028434	FBgn0030304	FBgn0029105	FBgn0028962
FBgn0026326	FBgn0028406	FBgn0028979	FBgn0028581
FBgn0039163	FBgn0033799	FBgn0027493	FBgn0003175
FBgn0010382	FBgn0034967	FBgn0004643	FBgn0015221
FBgn0259923	FBgn0032013	FBgn0040394	FBgn0028982
FBgn0011656	FBgn0043053	FBgn0004698	FBgn0020440
FBgn0030334	FBgn0030092	FBgn0267911	FBgn0029152
FBgn0036838	FBgn0024807	FBgn0041707	FBgn0016792
FBgn0033377	FBgn0041097	FBgn0040080	FBgn0005612
FBgn0017590	FBgn0086676	FBgn0031450	FBgn0010803
FBgn0023179	FBgn0003076	FBgn0040491	FBgn0267433
FBgn0001128	FBgn0020248	FBgn0037327	FBgn0029079
FBgn0001128	FBgn0037301	FBgn0034070	FBgn0029105
FBgn0001202	FBgn0014133	FBgn0031885	FBgn0027493
FBgn0001291	FBgn0036485	FBgn0031114	FBgn0004643
FBgn0001942	FBgn0039016	FBgn0034521	FBgn0040394
FBgn0001942	FBgn0026309	FBgn0040268	FBgn0004698
FBgn0002525	FBgn0030242	FBgn0030304	FBgn0267911
FBgn0002525	FBgn0085442	FBgn0028406	FBgn0041707
FBgn0002622	FBgn0036892	FBgn0033799	FBgn0023535
FBgn0002736	FBgn0086908	FBgn0034967	FBgn0040080
FBgn0000117	FBgn0259173	FBgn0043053	FBgn0040236
FBgn0000117	FBgn0261383	FBgn0024807	FBgn0031450
FBgn0265297	FBgn0036668	FBgn0086676	FBgn0040491
FBgn0250906	FBgn0260442	FBgn0003076	FBgn0037327
FBgn0250906	FBgn0034271	FBgn0027575	FBgn0034070
FBgn0003278	FBgn0014037	FBgn0032679	FBgn0031885
FBgn0003480	FBgn0038585	FBgn0037301	FBgn0031114
FBgn0003513	FBgn0052529	FBgn0014133	FBgn0034521
FBgn0003517	FBgn0025830	FBgn0036485	FBgn0040268
FBgn0003517	FBgn0035916	FBgn0039016	FBgn0030304
FBgn0003557	FBgn0019890	FBgn0026309	FBgn0028406
FBgn0003557	FBgn0036662	FBgn0030242	FBgn0033799
FBgn0003963	FBgn0261477	FBgn0036892	FBgn0034967
FBgn0004363	FBgn0029158	FBgn0086908	FBgn0032013
FBgn0004363	FBgn0002891	FBgn0261383	FBgn0038042
FBgn0000180	FBgn0031497	FBgn0036668	FBgn0034240
FBgn0004584	FBgn0038877	FBgn0260442	FBgn0043053
FBgn0000182	FBgn0035484	FBgn0034271	FBgn0030092
FBgn0000182	FBgn0036735	FBgn0024194	FBgn0024807
FBgn0004837	FBgn0036958	FBgn0014037	FBgn0041097
FBgn0004837	FBgn0031779	FBgn0052529	FBgn0086676
FBgn0004867	FBgn0030740	FBgn0025830	FBgn0003076
FBgn0004867	FBgn0035401	FBgn0035916	FBgn0026433
FBgn0004915	FBgn0036557	FBgn0019890	FBgn0020248
FBgn0004915	FBgn0037880	FBgn0053158	FBgn0027575
FBgn0005655	FBgn0036191	FBgn0036662	FBgn0032679
FBgn0005771	FBgn0005696	FBgn0031865	FBgn0037301
FBgn0005771	FBgn0001316	FBgn0261477	FBgn0014133
FBgn0010265	FBgn0028434	FBgn0029158	FBgn0036485
FBgn0010265	FBgn0026326	FBgn0002891	FBgn0033960
FBgn0010287	FBgn0039163	FBgn0001222	FBgn0029818
FBgn0010288	FBgn0010382	FBgn0016754	FBgn0039016
FBgn0010288	FBgn0259923	FBgn0031497	FBgn0026309
FBgn0010309	FBgn0011656	FBgn0038877	FBgn0030242
FBgn0010770	FBgn0030334	FBgn0035484	FBgn0085442
FBgn0261445	FBgn0036838	FBgn0036958	FBgn0262167
FBgn0011570	FBgn0038535	FBgn0030740	FBgn0036892
FBgn0011570	FBgn0033377	FBgn0035401	FBgn0086908
FBgn0011701	FBgn0023179	FBgn0036557	FBgn0263236
FBgn0011818	FBgn0001128	FBgn0036191	FBgn0259173
FBgn0011818	FBgn0001128	FBgn0001316	FBgn0261383
FBgn0000319	FBgn0001202	FBgn0028434	FBgn0036668
FBgn0000319	FBgn0001291	FBgn0039904	FBgn0035295
FBgn0012037	FBgn0001942	FBgn0026326	FBgn0260442
FBgn0012037	FBgn0001942	FBgn0039163	FBgn0034271
FBgn0000046	FBgn0002525	FBgn0010382	FBgn0024194
FBgn0014020	FBgn0002525	FBgn0259923	FBgn0014037
FBgn0014020	FBgn0002622	FBgn0032728	FBgn0038585
FBgn0014028	FBgn0002736	FBgn0032915	FBgn0052529
FBgn0014366	FBgn0000117	FBgn0011656	FBgn0025830
FBgn0000377	FBgn0000117	FBgn0030334	FBgn0035916
FBgn0015268	FBgn0265297	FBgn0036838	FBgn0019890
FBgn0015621	FBgn0250906	FBgn0033377	FBgn0036662
FBgn0015623	FBgn0250906	FBgn0023179	FBgn0031865
FBgn0015623	FBgn0003116	FBgn0001128	FBgn0261477
FBgn0015756	FBgn0003278	FBgn0001128	FBgn0029158
FBgn0015756	FBgn0003480	FBgn0001202	FBgn0002891
FBgn0015777	FBgn0003513	FBgn0001291	FBgn0003175
FBgn0015777	FBgn0003517	FBgn0001941	FBgn0001222
FBgn0015838	FBgn0003517	FBgn0001942	FBgn0016754
FBgn0015925	FBgn0003557	FBgn0001942	FBgn0031497
FBgn0015929	FBgn0003557	FBgn0001961	FBgn0038877
FBgn0016119	FBgn0003963	FBgn0002525	FBgn0035484
FBgn0261439	FBgn0004363	FBgn0002525	FBgn0036735
FBgn0000447	FBgn0004363	FBgn0002622	FBgn0036958
FBgn0020305	FBgn0000180	FBgn0002736	FBgn0031779
FBgn0020545	FBgn0004584	FBgn0000117	FBgn0030740
FBgn0020545	FBgn0000182	FBgn0000117	FBgn0035401
FBgn0262511	FBgn0000182	FBgn0265297	FBgn0036557
FBgn0020626	FBgn0004837	FBgn0250906	FBgn0037880
FBgn0020766	FBgn0004837	FBgn0250906	FBgn0036191
FBgn0261396	FBgn0004867	FBgn0003278	FBgn0026239
FBgn0261396	FBgn0004867	FBgn0003480	FBgn0005696
FBgn0000490	FBgn0004915	FBgn0003513	FBgn0001316
FBgn0023542	FBgn0004915	FBgn0003517	FBgn0028434
FBgn0024230	FBgn0005655	FBgn0003517	FBgn0039904
FBgn0024285	FBgn0005771	FBgn0003557	FBgn0026326
FBgn0024754	FBgn0005771	FBgn0003557	FBgn0037315
FBgn0024920	FBgn0010265	FBgn0003963	FBgn0039163
FBgn0024920	FBgn0010265	FBgn0004363	FBgn0010382
FBgn0024921	FBgn0010287	FBgn0004363	FBgn0259923
FBgn0025336	FBgn0010288	FBgn0000180	FBgn0032728
FBgn0025366	FBgn0010288	FBgn0004584	FBgn0032915
FBgn0025469	FBgn0010309	FBgn0000182	FBgn0011656
FBgn0025582	FBgn0010770	FBgn0000182	FBgn0030334
FBgn0025777	FBgn0261445	FBgn0004837	FBgn0036838
FBgn0025781	FBgn0011570	FBgn0004837	FBgn0038535
FBgn0026378	FBgn0011570	FBgn0004867	FBgn0033377
FBgn0027054	FBgn0011701	FBgn0004867	FBgn0023179
FBgn0027054	FBgn0011818	FBgn0004915	FBgn0001128
FBgn0027885	FBgn0011818	FBgn0004915	FBgn0001128
FBgn0028398	FBgn0000319	FBgn0005655	FBgn0001202
FBgn0266450	FBgn0000319	FBgn0005771	FBgn0001291
FBgn0028689	FBgn0012037	FBgn0005771	FBgn0001941
FBgn0041588	FBgn0012037	FBgn0010265	FBgn0001942
FBgn0003330	FBgn0013325	FBgn0010265	FBgn0001942
FBgn0031820	FBgn0013467	FBgn0010287	FBgn0001961
FBgn0011230	FBgn0000046	FBgn0010288	FBgn0002306
FBgn0011230	FBgn0014020	FBgn0010288	FBgn0002525
FBgn0011286	FBgn0014020	FBgn0010309	FBgn0002525
FBgn0011703	FBgn0014028	FBgn0010340	FBgn0002622
FBgn0011648	FBgn0014366	FBgn0010411	FBgn0002736
FBgn0014857	FBgn0000377	FBgn0010770	FBgn0000117
FBgn0004828	FBgn0015268	FBgn0261445	FBgn0000117
FBgn0014857	FBgn0015299	FBgn0011361	FBgn0265297
FBgn0004828	FBgn0000406	FBgn0011570	FBgn0250906
FBgn0011770	FBgn0000406	FBgn0011570	FBgn0250906
FBgn0017561	FBgn0015621	FBgn0011701	FBgn0003116
FBgn0017561	FBgn0015623	FBgn0011818	FBgn0003278
FBgn0030692	FBgn0015623	FBgn0011818	FBgn0003480
FBgn0008635	FBgn0015756	FBgn0000319	FBgn0003513
FBgn0027535	FBgn0015756	FBgn0000319	FBgn0003517
FBgn0263930	FBgn0015777	FBgn0012037	FBgn0003517
FBgn0263930	FBgn0015777	FBgn0012037	FBgn0003557
FBgn0035964	FBgn0015838	FBgn0000339	FBgn0003557
FBgn0030891	FBgn0015925	FBgn0000339	FBgn0003963
FBgn0043903	FBgn0015929	FBgn0000046	FBgn0004363
FBgn0004926	FBgn0016119	FBgn0014020	FBgn0004363
FBgn0025519	FBgn0261439	FBgn0014020	FBgn0000180
FBgn0024238	FBgn0000447	FBgn0014028	FBgn0004584
FBgn0042641	FBgn0020305	FBgn0014366	FBgn0000182
FBgn0042641	FBgn0020545	FBgn0000377	FBgn0000182
FBgn0004921	FBgn0020545	FBgn0015268	FBgn0004837
FBgn0001233	FBgn0262511	FBgn0015271	FBgn0004837
FBgn0001233	FBgn0020626	FBgn0015621	FBgn0004867
FBgn0010235	FBgn0020766	FBgn0015623	FBgn0004867
FBgn0010235	FBgn0261396	FBgn0015623	FBgn0004915
FBgn0011640	FBgn0261396	FBgn0015756	FBgn0004915
FBgn0002641	FBgn0000490	FBgn0015756	FBgn0005655
FBgn0002641	FBgn0023542	FBgn0015777	FBgn0005771
FBgn0034893	FBgn0024230	FBgn0015777	FBgn0005771
FBgn0031651	FBgn0024285	FBgn0015838	FBgn0010265
FBgn0036774	FBgn0024754	FBgn0015925	FBgn0010265
FBgn0032236	FBgn0024920	FBgn0015929	FBgn0010287
FBgn0032236	FBgn0024920	FBgn0016119	FBgn0010288
FBgn0086347	FBgn0024921	FBgn0261439	FBgn0010288
FBgn0086347	FBgn0025336	FBgn0000052	FBgn0010309
FBgn0024542	FBgn0025366	FBgn0017551	FBgn0010340
FBgn0013305	FBgn0025469	FBgn0019925	FBgn0010411
FBgn0032651	FBgn0025582	FBgn0000447	FBgn0010770
FBgn0022724	FBgn0025777	FBgn0020305	FBgn0261445
FBgn0020257	FBgn0025781	FBgn0020545	FBgn0011289
FBgn0260985	FBgn0025885	FBgn0020545	FBgn0011361
FBgn0010409	FBgn0026378	FBgn0262511	FBgn0011570
FBgn0005533	FBgn0027054	FBgn0020626	FBgn0011570
FBgn0002590	FBgn0027054	FBgn0020766	FBgn0011701
FBgn0002590	FBgn0027885	FBgn0261396	FBgn0011818
FBgn0003310	FBgn0028398	FBgn0261396	FBgn0011818
FBgn0003310	FBgn0266450	FBgn0000490	FBgn0000319
FBgn0031106	FBgn0028689	FBgn0023542	FBgn0000319
FBgn0015828	FBgn0041588	FBgn0024230	FBgn0012037
FBgn0034094	FBgn0003330	FBgn0024285	FBgn0012037
FBgn0016078	FBgn0031820	FBgn0024754	FBgn0013325
FBgn0020251	FBgn0011230	FBgn0024920	FBgn0013467
FBgn0020251	FBgn0011230	FBgn0024920	FBgn0000339
FBgn0261592	FBgn0011286	FBgn0024921	FBgn0000339
FBgn0020272	FBgn0011703	FBgn0025336	FBgn0000046
FBgn0020272	FBgn0011648	FBgn0025366	FBgn0014020
FBgn0266449	FBgn0014857	FBgn0025469	FBgn0014020
FBgn0266449	FBgn0004828	FBgn0025582	FBgn0014028
FBgn0028902	FBgn0014857	FBgn0025637	FBgn0014366
FBgn0040294	FBgn0004828	FBgn0025777	FBgn0000377
FBgn0027786	FBgn0011770	FBgn0025781	FBgn0015268
FBgn0036136	FBgn0017561	FBgn0026378	FBgn0015271
FBgn0002284	FBgn0017561	FBgn0027054	FBgn0015299
FBgn0052179	FBgn0030692	FBgn0027054	FBgn0000406
FBgn0029094	FBgn0008635	FBgn0027885	FBgn0000406
FBgn0029094	FBgn0027535	FBgn0028398	FBgn0015621
FBgn0024889	FBgn0263930	FBgn0266450	FBgn0015623
FBgn0250791	FBgn0263930	FBgn0028689	FBgn0015623
FBgn0011591	FBgn0035964	FBgn0041588	FBgn0015756
FBgn0015283	FBgn0030891	FBgn0003330	FBgn0015756
FBgn0015283	FBgn0043903	FBgn0031820	FBgn0015777
FBgn0011771	FBgn0004926	FBgn0011230	FBgn0015777
FBgn0250753	FBgn0025519	FBgn0011230	FBgn0015838
FBgn0010282	FBgn0024238	FBgn0011286	FBgn0015925
FBgn0010173	FBgn0042641	FBgn0011703	FBgn0015929
FBgn0037608	FBgn0042641	FBgn0011648	FBgn0016119
FBgn0022359	FBgn0004921	FBgn0014031	FBgn0261439
FBgn0003308	FBgn0001233	FBgn0014857	FBgn0017551
FBgn0026634	FBgn0001233	FBgn0004828	FBgn0019925
FBgn0038426	FBgn0010235	FBgn0014857	FBgn0000447
FBgn0038474	FBgn0010235	FBgn0004828	FBgn0020305
FBgn0016120	FBgn0011640	FBgn0011770	FBgn0020545
FBgn0019936	FBgn0002641	FBgn0017561	FBgn0020545
FBgn0028468	FBgn0002641	FBgn0017561	FBgn0262511
FBgn0004110	FBgn0034893	FBgn0030692	FBgn0020626
FBgn0039056	FBgn0036335	FBgn0008635	FBgn0020766
FBgn0025574	FBgn0031651	FBgn0027535	FBgn0261396
FBgn0025574	FBgn0036774	FBgn0263930	FBgn0261396
FBgn0013347	FBgn0032236	FBgn0263930	FBgn0000490
FBgn0001230	FBgn0032236	FBgn0035964	FBgn0023180
FBgn0013343	FBgn0086347	FBgn0030891	FBgn0023542
FBgn0004118	FBgn0086347	FBgn0043903	FBgn0024230
FBgn0261955	FBgn0024542	FBgn0004926	FBgn0024285
FBgn0023515	FBgn0013305	FBgn0266711	FBgn0024754
FBgn0035593	FBgn0020392	FBgn0025519	FBgn0024920
FBgn0053138	FBgn0032651	FBgn0024238	FBgn0024920
FBgn0260799	FBgn0022724	FBgn0042641	FBgn0024921
FBgn0035357	FBgn0020257	FBgn0042641	FBgn0025336
FBgn0037702	FBgn0260985	FBgn0024689	FBgn0025366
FBgn0010441	FBgn0010409	FBgn0024689	FBgn0025469
FBgn0266572	FBgn0005533	FBgn0004921	FBgn0025582
FBgn0032050	FBgn0002590	FBgn0001233	FBgn0025637
FBgn0030478	FBgn0002590	FBgn0001233	FBgn0025777
FBgn0032026	FBgn0003310	FBgn0010235	FBgn0025781
FBgn0002626	FBgn0003310	FBgn0010235	FBgn0025885
FBgn0003720	FBgn0036641	FBgn0011640	FBgn0026378
FBgn0266268	FBgn0031106	FBgn0002641	FBgn0027054
FBgn0010350	FBgn0015828	FBgn0002641	FBgn0027054
FBgn0010350	FBgn0034094	FBgn0034893	FBgn0027885
FBgn0029161	FBgn0003975	FBgn0031651	FBgn0028398
FBgn0029161	FBgn0020251	FBgn0036135	FBgn0266450
FBgn0261602	FBgn0020251	FBgn0036774	FBgn0028689
FBgn0261933	FBgn0261592	FBgn0035374	FBgn0041588
FBgn0000018	FBgn0015527	FBgn0033480	FBgn0003330
FBgn0023177	FBgn0020272	FBgn0032236	FBgn0031820
FBgn0023177	FBgn0020272	FBgn0032236	FBgn0011230
FBgn0000996	FBgn0266449	FBgn0086347	FBgn0011230
FBgn0028970	FBgn0266449	FBgn0086347	FBgn0011286
FBgn0003977	FBgn0028902	FBgn0024542	FBgn0011703
FBgn0000032	FBgn0040294	FBgn0013305	FBgn0011648
FBgn0040308	FBgn0027786	FBgn0261403	FBgn0014031
FBgn0024361	FBgn0016070	FBgn0032651	FBgn0014857
FBgn0001404	FBgn0036136	FBgn0022724	FBgn0004828
FBgn0001404	FBgn0002284	FBgn0020257	FBgn0014857
FBgn0026084	FBgn0052179	FBgn0260985	FBgn0004828
FBgn0011760	FBgn0029094	FBgn0033672	FBgn0011770
FBgn0011760	FBgn0029094	FBgn0024196	FBgn0017561
FBgn0030318	FBgn0024889	FBgn0010409	FBgn0017561
FBgn0083228	FBgn0250791	FBgn0005533	FBgn0030692
FBgn0024945	FBgn0011591	FBgn0010412	FBgn0004552
FBgn0086370	FBgn0015283	FBgn0010412	FBgn0008635
FBgn0039117	FBgn0015283	FBgn0261597	FBgn0027535
FBgn0039212	FBgn0011771	FBgn0261597	FBgn0263930
FBgn0267488	FBgn0250753	FBgn0002590	FBgn0263930
FBgn0021825	FBgn0010282	FBgn0002590	FBgn0035964
FBgn0015222	FBgn0010173	FBgn0003310	FBgn0030891
FBgn0011232	FBgn0037608	FBgn0003310	FBgn0043903
FBgn0001977	FBgn0022359	FBgn0031106	FBgn0004926
FBgn0260635	FBgn0003308	FBgn0015828	FBgn0266711
FBgn0031538	FBgn0026634	FBgn0015829	FBgn0003062
FBgn0031544	FBgn0038426	FBgn0034094	FBgn0025519
FBgn0038058	FBgn0038474	FBgn0020251	FBgn0024238
FBgn0031117	FBgn0016120	FBgn0020251	FBgn0042641
FBgn0035533	FBgn0019936	FBgn0261592	FBgn0042641
FBgn0010198	FBgn0028468	FBgn0001491	FBgn0024689
FBgn0010198	FBgn0004110	FBgn0020272	FBgn0024689
FBgn0028983	FBgn0039056	FBgn0020272	FBgn0004921
FBgn0259878	FBgn0025574	FBgn0266449	FBgn0001233
FBgn0000261	FBgn0025574	FBgn0266449	FBgn0001233
FBgn0003008	FBgn0013347	FBgn0028902	FBgn0010235
FBgn0035636	FBgn0001230	FBgn0028375	FBgn0010235
FBgn0038851	FBgn0013343	FBgn0040294	FBgn0011640
FBgn0039159	FBgn0004118	FBgn0027786	FBgn0002641
FBgn0062541	FBgn0039555	FBgn0036136	FBgn0002641
FBgn0000394	FBgn0261955	FBgn0002284	FBgn0034893
FBgn0020312	FBgn0023515	FBgn0052179	FBgn0031231
FBgn0020312	FBgn0032407	FBgn0029094	FBgn0036335
FBgn0034072	FBgn0035593	FBgn0029094	FBgn0031651
FBgn0036911	FBgn0053138	FBgn0024889	FBgn0036774
FBgn0020236	FBgn0260799	FBgn0250791	FBgn0035374
FBgn0039773	FBgn0003321	FBgn0011591	FBgn0033480
FBgn0035227	FBgn0035357	FBgn0015283	FBgn0032236
FBgn0086909	FBgn0030065	FBgn0015283	FBgn0032236
FBgn0025638	FBgn0037702	FBgn0011771	FBgn0086347
FBgn0025638	FBgn0010441	FBgn0027570	FBgn0086347
FBgn0040339	FBgn0266572	FBgn0015324	FBgn0024542
FBgn0040347	FBgn0023506	FBgn0250753	FBgn0013305
FBgn0040348	FBgn0032050	FBgn0037933	FBgn0020392
FBgn0040359	FBgn0086451	FBgn0010282	FBgn0261403
FBgn0026876	FBgn0030478	FBgn0010173	FBgn0032651
FBgn0025630	FBgn0032026	FBgn0037566	FBgn0022724
FBgn0025630	FBgn0029147	FBgn0037608	FBgn0020257
FBgn0027296	FBgn0002626	FBgn0022359	FBgn0260985
FBgn0029672	FBgn0003720	FBgn0003308	FBgn0033672
FBgn0028665	FBgn0266268	FBgn0026634	FBgn0024196
FBgn0029685	FBgn0010350	FBgn0024491	FBgn0010409
FBgn0026149	FBgn0010350	FBgn0038426	FBgn0005533
FBgn0028474	FBgn0029161	FBgn0020907	FBgn0010412
FBgn0030067	FBgn0029161	FBgn0038474	FBgn0010412
FBgn0029980	FBgn0261602	FBgn0016120	FBgn0261597
FBgn0030056	FBgn0011787	FBgn0038805	FBgn0261597
FBgn0029820	FBgn0261933	FBgn0023212	FBgn0002590
FBgn0030061	FBgn0000018	FBgn0019936	FBgn0002590
FBgn0030066	FBgn0267825	FBgn0028468	FBgn0003310
FBgn0029944	FBgn0267824	FBgn0004110	FBgn0003310
FBgn0027280	FBgn0023177	FBgn0039056	FBgn0036641
FBgn0030007	FBgn0023177	FBgn0025574	FBgn0031106
FBgn0029892	FBgn0000996	FBgn0025574	FBgn0015828
FBgn0263987	FBgn0028970	FBgn0013347	FBgn0015829
FBgn0029868	FBgn0003977	FBgn0001230	FBgn0034094
FBgn0029906	FBgn0000032	FBgn0013343	FBgn0004055
FBgn0029833	FBgn0040308	FBgn0004118	FBgn0003975
FBgn0030088	FBgn0024361	FBgn0261955	FBgn0020251
FBgn0052698	FBgn0025391	FBgn0039663	FBgn0020251
FBgn0030054	FBgn0001404	FBgn0023515	FBgn0261592
FBgn0029755	FBgn0001404	FBgn0038183	FBgn0001491
FBgn0027537	FBgn0026084	FBgn0035593	FBgn0015527
FBgn0027498	FBgn0029718	FBgn0053138	FBgn0020272
FBgn0027498	FBgn0011760	FBgn0260799	FBgn0020272
FBgn0030529	FBgn0011760	FBgn0031285	FBgn0266449
FBgn0030499	FBgn0030318	FBgn0035357	FBgn0266449
FBgn0030345	FBgn0083228	FBgn0037702	FBgn0028902
FBgn0030327	FBgn0024945	FBgn0025639	FBgn0028375
FBgn0030357	FBgn0086370	FBgn0024366	FBgn0040294
FBgn0052649	FBgn0039117	FBgn0010441	FBgn0027786
FBgn0030878	FBgn0039212	FBgn0034400	FBgn0016070
FBgn0030969	FBgn0267488	FBgn0266572	FBgn0036136
FBgn0030890	FBgn0021825	FBgn0032050	FBgn0002284
FBgn0030699	FBgn0015222	FBgn0030478	FBgn0052179
FBgn0030693	FBgn0011232	FBgn0032026	FBgn0029094
FBgn0030805	FBgn0001977	FBgn0031762	FBgn0029094
FBgn0030672	FBgn0260635	FBgn0002626	FBgn0024889
FBgn0030734	FBgn0031538	FBgn0003720	FBgn0005633
FBgn0029133	FBgn0031544	FBgn0266268	FBgn0005633
FBgn0010416	FBgn0038058	FBgn0010350	FBgn0250791
FBgn0010416	FBgn0031117	FBgn0010350	FBgn0011591
FBgn0027359	FBgn0067629	FBgn0029161	FBgn0015283
FBgn0027359	FBgn0035533	FBgn0029161	FBgn0015283
FBgn0026749	FBgn0030701	FBgn0261602	FBgn0011771
FBgn0261609	FBgn0010198	FBgn0015034	FBgn0015324
FBgn0261609	FBgn0010198	FBgn0261933	FBgn0250753
FBgn0026192	FBgn0028983	FBgn0000018	FBgn0010282
FBgn0260855	FBgn0259878	FBgn0001324	FBgn0010173
FBgn0024973	FBgn0000261	FBgn0023177	FBgn0037566
FBgn0029715	FBgn0003008	FBgn0023177	FBgn0037608
FBgn0029897	FBgn0035636	FBgn0000996	FBgn0022359
FBgn0029897	FBgn0038851	FBgn0028970	FBgn0003308
FBgn0030521	FBgn0039159	FBgn0003977	FBgn0021750
FBgn0025820	FBgn0062541	FBgn0000032	FBgn0026634
FBgn0015622	FBgn0000394	FBgn0040308	FBgn0024491
FBgn0036004	FBgn0020312	FBgn0024361	FBgn0038426
FBgn0003204	FBgn0020312	FBgn0001404	FBgn0038474
FBgn0016054	FBgn0034072	FBgn0001404	FBgn0016120
FBgn0035998	FBgn0036911	FBgn0026084	FBgn0038805
FBgn0039907	FBgn0039773	FBgn0011760	FBgn0023212
FBgn0031037	FBgn0035227	FBgn0011760	FBgn0019936
FBgn0031043	FBgn0086909	FBgn0030318	FBgn0028468
FBgn0031061	FBgn0025638	FBgn0083228	FBgn0004110
FBgn0031091	FBgn0025638	FBgn0024945	FBgn0039056
FBgn0031093	FBgn0040339	FBgn0038100	FBgn0025574
FBgn0031094	FBgn0040347	FBgn0086370	FBgn0025574
FBgn0031099	FBgn0040348	FBgn0019957	FBgn0013347
FBgn0031099	FBgn0040359	FBgn0019957	FBgn0001230
FBgn0031143	FBgn0026876	FBgn0039117	FBgn0013343
FBgn0031145	FBgn0025630	FBgn0039212	FBgn0004118
FBgn0031174	FBgn0025630	FBgn0267488	FBgn0039555
FBgn0031188	FBgn0027296	FBgn0021825	FBgn0036834
FBgn0031189	FBgn0029672	FBgn0259978	FBgn0261955
FBgn0031245	FBgn0028665	FBgn0259978	FBgn0039663
FBgn0031298	FBgn0029685	FBgn0015222	FBgn0023515
FBgn0031313	FBgn0026149	FBgn0011232	FBgn0038183
FBgn0031321	FBgn0027564	FBgn0001977	FBgn0032407
FBgn0031399	FBgn0028474	FBgn0001995	FBgn0035593
FBgn0031413	FBgn0030067	FBgn0260635	FBgn0053138
FBgn0264672	FBgn0029980	FBgn0037416	FBgn0260799
FBgn0264672	FBgn0030056	FBgn0031538	FBgn0003321
FBgn0031428	FBgn0030099	FBgn0031544	FBgn0031285
FBgn0031428	FBgn0029820	FBgn0038058	FBgn0035357
FBgn0031485	FBgn0030061	FBgn0031117	FBgn0030065
FBgn0031493	FBgn0030066	FBgn0031766	FBgn0037702
FBgn0031536	FBgn0029944	FBgn0035533	FBgn0025639
FBgn0031537	FBgn0027280	FBgn0265101	FBgn0024366
FBgn0031573	FBgn0030007	FBgn0028429	FBgn0010441
FBgn0031590	FBgn0029892	FBgn0010198	FBgn0030457
FBgn0027560	FBgn0263987	FBgn0010198	FBgn0034400
FBgn0031604	FBgn0029868	FBgn0028983	FBgn0266572
FBgn0031611	FBgn0029906	FBgn0259878	FBgn0032050
FBgn0031635	FBgn0029833	FBgn0000261	FBgn0086451
FBgn0031673	FBgn0030088	FBgn0003008	FBgn0030478
FBgn0031711	FBgn0052698	FBgn0040389	FBgn0032026
FBgn0031711	FBgn0030054	FBgn0035636	FBgn0031762
FBgn0031713	FBgn0029755	FBgn0038851	FBgn0029147
FBgn0031771	FBgn0030096	FBgn0039159	FBgn0002626
FBgn0031776	FBgn0027537	FBgn0062541	FBgn0003720
FBgn0259749	FBgn0027498	FBgn0000394	FBgn0266268
FBgn0031818	FBgn0027498	FBgn0020312	FBgn0010350
FBgn0086357	FBgn0030529	FBgn0020312	FBgn0010350
FBgn0263916	FBgn0030499	FBgn0034072	FBgn0029161
FBgn0031851	FBgn0030345	FBgn0036911	FBgn0029161
FBgn0031904	FBgn0030327	FBgn0039773	FBgn0261602
FBgn0031979	FBgn0030357	FBgn0035227	FBgn0011787
FBgn0032051	FBgn0030745	FBgn0086909	FBgn0022246
FBgn0032053	FBgn0052649	FBgn0051989	FBgn0261933
FBgn0032059	FBgn0030435	FBgn0025638	FBgn0000018
FBgn0032169	FBgn0030878	FBgn0025638	FBgn0001324
FBgn0032169	FBgn0030969	FBgn0040339	FBgn0267825
FBgn0032214	FBgn0030890	FBgn0040347	FBgn0267824
FBgn0032222	FBgn0030699	FBgn0040348	FBgn0023177
FBgn0032248	FBgn0030693	FBgn0040359	FBgn0023177
FBgn0027611	FBgn0030805	FBgn0026876	FBgn0000996
FBgn0028700	FBgn0030672	FBgn0023521	FBgn0028970
FBgn0032350	FBgn0030734	FBgn0025630	FBgn0003977
FBgn0032378	FBgn0029133	FBgn0025630	FBgn0000032
FBgn0032394	FBgn0010416	FBgn0027296	FBgn0040308
FBgn0032430	FBgn0010416	FBgn0029672	FBgn0024361
FBgn0032455	FBgn0027359	FBgn0028665	FBgn0025391
FBgn0032478	FBgn0027359	FBgn0029685	FBgn0001404
FBgn0032488	FBgn0026749	FBgn0035769	FBgn0001404
FBgn0032513	FBgn0261609	FBgn0026149	FBgn0026084
FBgn0032515	FBgn0261609	FBgn0027553	FBgn0029718
FBgn0028540	FBgn0030556	FBgn0028474	FBgn0011760
FBgn0261534	FBgn0026192	FBgn0030067	FBgn0011760
FBgn0261534	FBgn0260855	FBgn0029980	FBgn0030318
FBgn0261535	FBgn0024973	FBgn0030056	FBgn0083228
FBgn0086711	FBgn0029715	FBgn0029999	FBgn0024945
FBgn0086691	FBgn0029897	FBgn0029814	FBgn0038100
FBgn0040079	FBgn0029897	FBgn0029820	FBgn0086370
FBgn0028507	FBgn0030521	FBgn0030061	FBgn0019957
FBgn0032618	FBgn0025820	FBgn0030066	FBgn0019957
FBgn0032635	FBgn0015622	FBgn0029944	FBgn0039117
FBgn0032646	FBgn0036004	FBgn0027280	FBgn0039212
FBgn0032689	FBgn0003204	FBgn0030007	FBgn0267488
FBgn0032715	FBgn0016054	FBgn0028342	FBgn0021825
FBgn0032748	FBgn0035998	FBgn0266570	FBgn0259978
FBgn0032833	FBgn0039907	FBgn0266570	FBgn0259978
FBgn0032847	FBgn0031037	FBgn0030136	FBgn0015222
FBgn0032859	FBgn0031043	FBgn0030136	FBgn0011232
FBgn0032859	FBgn0031061	FBgn0029892	FBgn0001255
FBgn0032880	FBgn0031091	FBgn0263987	FBgn0001977
FBgn0032925	FBgn0031093	FBgn0029868	FBgn0001995
FBgn0032938	FBgn0031094	FBgn0029906	FBgn0022338
FBgn0032956	FBgn0031099	FBgn0029833	FBgn0260635
FBgn0033017	FBgn0031099	FBgn0030088	FBgn0037416
FBgn0033029	FBgn0031143	FBgn0052698	FBgn0035825
FBgn0033079	FBgn0031145	FBgn0030054	FBgn0031538
FBgn0028579	FBgn0031174	FBgn0023506	FBgn0031544
FBgn0033196	FBgn0031188	FBgn0029755	FBgn0032916
FBgn0033206	FBgn0031189	FBgn0027537	FBgn0038058
FBgn0033215	FBgn0031245	FBgn0027498	FBgn0031117
FBgn0033309	FBgn0027592	FBgn0027498	FBgn0032705
FBgn0033316	FBgn0031298	FBgn0030529	FBgn0067629
FBgn0027607	FBgn0031313	FBgn0030499	FBgn0035760
FBgn0033367	FBgn0031321	FBgn0261277	FBgn0034924
FBgn0033379	FBgn0031399	FBgn0030467	FBgn0035533
FBgn0033428	FBgn0031413	FBgn0030345	FBgn0030507
FBgn0266186	FBgn0264672	FBgn0030327	FBgn0030701
FBgn0027619	FBgn0264672	FBgn0030357	FBgn0265101
FBgn0033485	FBgn0031428	FBgn0052649	FBgn0028429
FBgn0033486	FBgn0031428	FBgn0030870	FBgn0010198
FBgn0024956	FBgn0031484	FBgn0030878	FBgn0010198
FBgn0033549	FBgn0031485	FBgn0030969	FBgn0028983
FBgn0033551	FBgn0031493	FBgn0030890	FBgn0020300
FBgn0027525	FBgn0031536	FBgn0030850	FBgn0259878
FBgn0033571	FBgn0031537	FBgn0030699	FBgn0000261
FBgn0033669	FBgn0031573	FBgn0030717	FBgn0003008
FBgn0033710	FBgn0031590	FBgn0030693	FBgn0035636
FBgn0033752	FBgn0027560	FBgn0030805	FBgn0038851
FBgn0033755	FBgn0031604	FBgn0030672	FBgn0039159
FBgn0033760	FBgn0031611	FBgn0030569	FBgn0062541
FBgn0033869	FBgn0031635	FBgn0030734	FBgn0000394
FBgn0033872	FBgn0031673	FBgn0029133	FBgn0020312
FBgn0033876	FBgn0031708	FBgn0010416	FBgn0020312
FBgn0033891	FBgn0031711	FBgn0010416	FBgn0034072
FBgn0033902	FBgn0031711	FBgn0027359	FBgn0036911
FBgn0033973	FBgn0031713	FBgn0027359	FBgn0034849
FBgn0034046	FBgn0031745	FBgn0026749	FBgn0035477
FBgn0027091	FBgn0031771	FBgn0261609	FBgn0030660
FBgn0034176	FBgn0031776	FBgn0261609	FBgn0037506
FBgn0034177	FBgn0259749	FBgn0026192	FBgn0036036
FBgn0050101	FBgn0031818	FBgn0030994	FBgn0039773
FBgn0034225	FBgn0086357	FBgn0260855	FBgn0035227
FBgn0034232	FBgn0263916	FBgn0024973	FBgn0086909
FBgn0034269	FBgn0031851	FBgn0029715	FBgn0025638
FBgn0034314	FBgn0031904	FBgn0029897	FBgn0025638
FBgn0034366	FBgn0031979	FBgn0029897	FBgn0040339
FBgn0034367	FBgn0032032	FBgn0030521	FBgn0040347
FBgn0000566	FBgn0032051	FBgn0036994	FBgn0040348
FBgn0034368	FBgn0032053	FBgn0025820	FBgn0040359
FBgn0034372	FBgn0032059	FBgn0001280	FBgn0026876
FBgn0034402	FBgn0032169	FBgn0015622	FBgn0026088
FBgn0034430	FBgn0032169	FBgn0036004	FBgn0026088
FBgn0034487	FBgn0032214	FBgn0003204	FBgn0023521
FBgn0034577	FBgn0032222	FBgn0016054	FBgn0025630
FBgn0026582	FBgn0032248	FBgn0035998	FBgn0025630
FBgn0027073	FBgn0027611	FBgn0039907	FBgn0023540
FBgn0034654	FBgn0028700	FBgn0031037	FBgn0027296
FBgn0034703	FBgn0032350	FBgn0031043	FBgn0023526
FBgn0034743	FBgn0032378	FBgn0031061	FBgn0029672
FBgn0034788	FBgn0032394	FBgn0031091	FBgn0028665
FBgn0034795	FBgn0032430	FBgn0031093	FBgn0029685
FBgn0034938	FBgn0032455	FBgn0031094	FBgn0026149
FBgn0034988	FBgn0032478	FBgn0031099	FBgn0027564
FBgn0019886	FBgn0032488	FBgn0031099	FBgn0027553
FBgn0035027	FBgn0032511	FBgn0031143	FBgn0028480
FBgn0035111	FBgn0032513	FBgn0031145	FBgn0028474
FBgn0265574	FBgn0032515	FBgn0031174	FBgn0030067
FBgn0035143	FBgn0028540	FBgn0031188	FBgn0029980
FBgn0016715	FBgn0261534	FBgn0031189	FBgn0030056
FBgn0035147	FBgn0261534	FBgn0031195	FBgn0030099
FBgn0035147	FBgn0261535	FBgn0031227	FBgn0261284
FBgn0035148	FBgn0086711	FBgn0031245	FBgn0029999
FBgn0260862	FBgn0086691	FBgn0027592	FBgn0029820
FBgn0035165	FBgn0040079	FBgn0031298	FBgn0030061
FBgn0261446	FBgn0028507	FBgn0031310	FBgn0030066
FBgn0025640	FBgn0032618	FBgn0031313	FBgn0029944
FBgn0024364	FBgn0032635	FBgn0031321	FBgn0027280
FBgn0026872	FBgn0032646	FBgn0031379	FBgn0030007
FBgn0023528	FBgn0032689	FBgn0031395	FBgn0028342
FBgn0040336	FBgn0032715	FBgn0031397	FBgn0266570
FBgn0031047	FBgn0032748	FBgn0031399	FBgn0266570
FBgn0031057	FBgn0032801	FBgn0031413	FBgn0030136
FBgn0027334	FBgn0032833	FBgn0261647	FBgn0030136
FBgn0031115	FBgn0032847	FBgn0264672	FBgn0029892
FBgn0031149	FBgn0032859	FBgn0264672	FBgn0263987
FBgn0014395	FBgn0032859	FBgn0031428	FBgn0029868
FBgn0266848	FBgn0032880	FBgn0031428	FBgn0029906
FBgn0031376	FBgn0032925	FBgn0031437	FBgn0029833
FBgn0031376	FBgn0032938	FBgn0031485	FBgn0030088
FBgn0031657	FBgn0032956	FBgn0031493	FBgn0052698
FBgn0031660	FBgn0033017	FBgn0031536	FBgn0030054
FBgn0031660	FBgn0033029	FBgn0031537	FBgn0023506
FBgn0031977	FBgn0033079	FBgn0031573	FBgn0029755
FBgn0031977	FBgn0033088	FBgn0031590	FBgn0030096
FBgn0032305	FBgn0028579	FBgn0028482	FBgn0030090
FBgn0032393	FBgn0033196	FBgn0027560	FBgn0030090
FBgn0032409	FBgn0033206	FBgn0031604	FBgn0027537
FBgn0032465	FBgn0033215	FBgn0031611	FBgn0027498
FBgn0028919	FBgn0033235	FBgn0031635	FBgn0027498
FBgn0028919	FBgn0033309	FBgn0031646	FBgn0030529
FBgn0032731	FBgn0033316	FBgn0031670	FBgn0030503
FBgn0032731	FBgn0033342	FBgn0031670	FBgn0030503
FBgn0033093	FBgn0027607	FBgn0031673	FBgn0030499
FBgn0033166	FBgn0033367	FBgn0031711	FBgn0261277
FBgn0033166	FBgn0033379	FBgn0031711	FBgn0030704
FBgn0262515	FBgn0033402	FBgn0031713	FBgn0030467
FBgn0033460	FBgn0033428	FBgn0031771	FBgn0030345
FBgn0033475	FBgn0266186	FBgn0031776	FBgn0030327
FBgn0033476	FBgn0027619	FBgn0259749	FBgn0030357
FBgn0263260	FBgn0033485	FBgn0031818	FBgn0030745
FBgn0260012	FBgn0033486	FBgn0086357	FBgn0052649
FBgn0033690	FBgn0024956	FBgn0263916	FBgn0030435
FBgn0033785	FBgn0033549	FBgn0031851	FBgn0030913
FBgn0086895	FBgn0033551	FBgn0031904	FBgn0030870
FBgn0033924	FBgn0027525	FBgn0031979	FBgn0030878
FBgn0033961	FBgn0033571	FBgn0032051	FBgn0030969
FBgn0034066	FBgn0033669	FBgn0032052	FBgn0030890
FBgn0034118	FBgn0033710	FBgn0032053	FBgn0030850
FBgn0034215	FBgn0033752	FBgn0032059	FBgn0030699
FBgn0034276	FBgn0033755	FBgn0032138	FBgn0030717
FBgn0267351	FBgn0033760	FBgn0032168	FBgn0030693
FBgn0034455	FBgn0033793	FBgn0032169	FBgn0030805
FBgn0034491	FBgn0086757	FBgn0032169	FBgn0030634
FBgn0034496	FBgn0033869	FBgn0032214	FBgn0030672
FBgn0034573	FBgn0033872	FBgn0032222	FBgn0030734
FBgn0034583	FBgn0033876	FBgn0032248	FBgn0029133
FBgn0034645	FBgn0033891	FBgn0027611	FBgn0010416
FBgn0034646	FBgn0033902	FBgn0032262	FBgn0010416
FBgn0261596	FBgn0033973	FBgn0028700	FBgn0027359
FBgn0002791	FBgn0034032	FBgn0032350	FBgn0027359
FBgn0041706	FBgn0034046	FBgn0032378	FBgn0026749
FBgn0035056	FBgn0027091	FBgn0032394	FBgn0261609
FBgn0035107	FBgn0034176	FBgn0032430	FBgn0261609
FBgn0035121	FBgn0034177	FBgn0032455	FBgn0030556
FBgn0035189	FBgn0050101	FBgn0032477	FBgn0026192
FBgn0023524	FBgn0034225	FBgn0032478	FBgn0260855
FBgn0038191	FBgn0034232	FBgn0032488	FBgn0024973
FBgn0000140	FBgn0034258	FBgn0032513	FBgn0029715
FBgn0037712	FBgn0034269	FBgn0032515	FBgn0029897
FBgn0015376	FBgn0034314	FBgn0028540	FBgn0029897
FBgn0003117	FBgn0034315	FBgn0261534	FBgn0026679
FBgn0032467	FBgn0034366	FBgn0261534	FBgn0030521
FBgn0041775	FBgn0034367	FBgn0261535	FBgn0026059
FBgn0033052	FBgn0000566	FBgn0086711	FBgn0025820
FBgn0036338	FBgn0034368	FBgn0261882	FBgn0001280
FBgn0051774	FBgn0034372	FBgn0261882	FBgn0015622
FBgn0021875	FBgn0034402	FBgn0086691	FBgn0036004
FBgn0259818	FBgn0034430	FBgn0040079	FBgn0003204
FBgn0015949	FBgn0034487	FBgn0001989	FBgn0016054
FBgn0024998	FBgn0027529	FBgn0028507	FBgn0035998
FBgn0036691	FBgn0034577	FBgn0032618	FBgn0033392
FBgn0261108	FBgn0026582	FBgn0032635	FBgn0039907
FBgn0039116	FBgn0027073	FBgn0032646	FBgn0031037
FBgn0036761	FBgn0034649	FBgn0032689	FBgn0031043
FBgn0036761	FBgn0034654	FBgn0032715	FBgn0031061
FBgn0036292	FBgn0034703	FBgn0032748	FBgn0031091
FBgn0039139	FBgn0034743	FBgn0032833	FBgn0031093
FBgn0264325	FBgn0034788	FBgn0032847	FBgn0031094
FBgn0039147	FBgn0034795	FBgn0032859	FBgn0031099
FBgn0027103	FBgn0034814	FBgn0032859	FBgn0031099
FBgn0039160	FBgn0028411	FBgn0032880	FBgn0031143
FBgn0026079	FBgn0034938	FBgn0032925	FBgn0031145
FBgn0039175	FBgn0034982	FBgn0032938	FBgn0031174
FBgn0039182	FBgn0034988	FBgn0032956	FBgn0031188
FBgn0040475	FBgn0019886	FBgn0033017	FBgn0031189
FBgn0036740	FBgn0035027	FBgn0033029	FBgn0031194
FBgn0036740	FBgn0035111	FBgn0033059	FBgn0031195
FBgn0052037	FBgn0265574	FBgn0033079	FBgn0031227
FBgn0037592	FBgn0035143	FBgn0028579	FBgn0031232
FBgn0036685	FBgn0016715	FBgn0033196	FBgn0031245
FBgn0038332	FBgn0035147	FBgn0033206	FBgn0027592
FBgn0010750	FBgn0035147	FBgn0033215	FBgn0031263
FBgn0039069	FBgn0035148	FBgn0033309	FBgn0031298
FBgn0039210	FBgn0035149	FBgn0022027	FBgn0031310
FBgn0039213	FBgn0260862	FBgn0033316	FBgn0031313
FBgn0039219	FBgn0035165	FBgn0027607	FBgn0031321
FBgn0027567	FBgn0261446	FBgn0033367	FBgn0031395
FBgn0037574	FBgn0025640	FBgn0033379	FBgn0031397
FBgn0263199	FBgn0024364	FBgn0033400	FBgn0031399
FBgn0086706	FBgn0026872	FBgn0033428	FBgn0031413
FBgn0035947	FBgn0023528	FBgn0027589	FBgn0261647
FBgn0037647	FBgn0040336	FBgn0266186	FBgn0264672
FBgn0038976	FBgn0031047	FBgn0027619	FBgn0264672
FBgn0038976	FBgn0031057	FBgn0033485	FBgn0031428
FBgn0035914	FBgn0027334	FBgn0033486	FBgn0031428
FBgn0035911	FBgn0031115	FBgn0024956	FBgn0031484
FBgn0037653	FBgn0031149	FBgn0033549	FBgn0031485
FBgn0037657	FBgn0014395	FBgn0033551	FBgn0031493
FBgn0028688	FBgn0266848	FBgn0027525	FBgn0031536
FBgn0035904	FBgn0031376	FBgn0033571	FBgn0031537
FBgn0037671	FBgn0031376	FBgn0033669	FBgn0031540
FBgn0038953	FBgn0031637	FBgn0033698	FBgn0031573
FBgn0038921	FBgn0031657	FBgn0033710	FBgn0031590
FBgn0010504	FBgn0031660	FBgn0033752	FBgn0028482
FBgn0037010	FBgn0031660	FBgn0033754	FBgn0027560
FBgn0037709	FBgn0031977	FBgn0033755	FBgn0031604
FBgn0027950	FBgn0031977	FBgn0033760	FBgn0031611
FBgn0037721	FBgn0032130	FBgn0033842	FBgn0031635
FBgn0035510	FBgn0032305	FBgn0033869	FBgn0031646
FBgn0036996	FBgn0032321	FBgn0033872	FBgn0031670
FBgn0038856	FBgn0032321	FBgn0033876	FBgn0031670
FBgn0010591	FBgn0032393	FBgn0033891	FBgn0031673
FBgn0035871	FBgn0032409	FBgn0033902	FBgn0031708
FBgn0037734	FBgn0032451	FBgn0033929	FBgn0031711
FBgn0010612	FBgn0032465	FBgn0033973	FBgn0031711
FBgn0036334	FBgn0028919	FBgn0034046	FBgn0031713
FBgn0037756	FBgn0028919	FBgn0034061	FBgn0031745
FBgn0037773	FBgn0032731	FBgn0027091	FBgn0031771
FBgn0024432	FBgn0032731	FBgn0034086	FBgn0031776
FBgn0036336	FBgn0032923	FBgn0034176	FBgn0259749
FBgn0039252	FBgn0033093	FBgn0034177	FBgn0031818
FBgn0024509	FBgn0033166	FBgn0050101	FBgn0086357
FBgn0029148	FBgn0033166	FBgn0034225	FBgn0031821
FBgn0029148	FBgn0033350	FBgn0034232	FBgn0031821
FBgn0022069	FBgn0262515	FBgn0034269	FBgn0263916
FBgn0038774	FBgn0033460	FBgn0034314	FBgn0031848
FBgn0010638	FBgn0033475	FBgn0034366	FBgn0031848
FBgn0035851	FBgn0033476	FBgn0034367	FBgn0031851
FBgn0037816	FBgn0263260	FBgn0000566	FBgn0031904
FBgn0029118	FBgn0033528	FBgn0034368	FBgn0031979
FBgn0037203	FBgn0033638	FBgn0034372	FBgn0032032
FBgn0039305	FBgn0260012	FBgn0034402	FBgn0032051
FBgn0037044	FBgn0033690	FBgn0034430	FBgn0032053
FBgn0037051	FBgn0033785	FBgn0034487	FBgn0032059
FBgn0039313	FBgn0086895	FBgn0027529	FBgn0032084
FBgn0037024	FBgn0033924	FBgn0034509	FBgn0032101
FBgn0263832	FBgn0033961	FBgn0034537	FBgn0032168
FBgn0035830	FBgn0034066	FBgn0034577	FBgn0032169
FBgn0037843	FBgn0034118	FBgn0026582	FBgn0032169
FBgn0035483	FBgn0034215	FBgn0027073	FBgn0032214
FBgn0038737	FBgn0034276	FBgn0034631	FBgn0032222
FBgn0038738	FBgn0267351	FBgn0034654	FBgn0032248
FBgn0037890	FBgn0034455	FBgn0034703	FBgn0027611
FBgn0036974	FBgn0034491	FBgn0034743	FBgn0032262
FBgn0027615	FBgn0034496	FBgn0034788	FBgn0027550
FBgn0036105	FBgn0034573	FBgn0034795	FBgn0028700
FBgn0036105	FBgn0034583	FBgn0034816	FBgn0032348
FBgn0011455	FBgn0034645	FBgn0034938	FBgn0032350
FBgn0260397	FBgn0034646	FBgn0034988	FBgn0032378
FBgn0260397	FBgn0261596	FBgn0019886	FBgn0032394
FBgn0038718	FBgn0002791	FBgn0035027	FBgn0032428
FBgn0052075	FBgn0041706	FBgn0035035	FBgn0032430
FBgn0036117	FBgn0035056	FBgn0035111	FBgn0032455
FBgn0037899	FBgn0035107	FBgn0265574	FBgn0032477
FBgn0037901	FBgn0035121	FBgn0035143	FBgn0032478
FBgn0037911	FBgn0035189	FBgn0016715	FBgn0032488
FBgn0036659	FBgn0023524	FBgn0035147	FBgn0032511
FBgn0038686	FBgn0038191	FBgn0035147	FBgn0032513
FBgn0014427	FBgn0000140	FBgn0035148	FBgn0032515
FBgn0266053	FBgn0037712	FBgn0260862	FBgn0028540
FBgn0052380	FBgn0015376	FBgn0035165	FBgn0261534
FBgn0036945	FBgn0003117	FBgn0035195	FBgn0261534
FBgn0027784	FBgn0032467	FBgn0035195	FBgn0261535
FBgn0038675	FBgn0051637	FBgn0035206	FBgn0086711
FBgn0082598	FBgn0033052	FBgn0261446	FBgn0261882
FBgn0082598	FBgn0036338	FBgn0025640	FBgn0261882
FBgn0039341	FBgn0051774	FBgn0024364	FBgn0086691
FBgn0039349	FBgn0021875	FBgn0026872	FBgn0040079
FBgn0035769	FBgn0259818	FBgn0025629	FBgn0001989
FBgn0037962	FBgn0015949	FBgn0023528	FBgn0028507
FBgn0038652	FBgn0024998	FBgn0040336	FBgn0032618
FBgn0037980	FBgn0037873	FBgn0031047	FBgn0032635
FBgn0028695	FBgn0267350	FBgn0031057	FBgn0032646
FBgn0020887	FBgn0261108	FBgn0027334	FBgn0032689
FBgn0036187	FBgn0039116	FBgn0031115	FBgn0032715
FBgn0035436	FBgn0039118	FBgn0031149	FBgn0032748
FBgn0039404	FBgn0036761	FBgn0014395	FBgn0086444
FBgn0037329	FBgn0036761	FBgn0266848	FBgn0032801
FBgn0039430	FBgn0036292	FBgn0031376	FBgn0032812
FBgn0037328	FBgn0039139	FBgn0031376	FBgn0032833
FBgn0036194	FBgn0264325	FBgn0031458	FBgn0032847
FBgn0035754	FBgn0039147	FBgn0031458	FBgn0032859
FBgn0028648	FBgn0027103	FBgn0031606	FBgn0032859
FBgn0086359	FBgn0039160	FBgn0031657	FBgn0032880
FBgn0035431	FBgn0026079	FBgn0031660	FBgn0032925
FBgn0037330	FBgn0039175	FBgn0031660	FBgn0032938
FBgn0038564	FBgn0039182	FBgn0031684	FBgn0032956
FBgn0038578	FBgn0040475	FBgn0031702	FBgn0033017
FBgn0036196	FBgn0036740	FBgn0031781	FBgn0033029
FBgn0039867	FBgn0036740	FBgn0031830	FBgn0033050
FBgn0039857	FBgn0052037	FBgn0031971	FBgn0033054
FBgn0038056	FBgn0037592	FBgn0031977	FBgn0033059
FBgn0035425	FBgn0028475	FBgn0031977	FBgn0033079
FBgn0036615	FBgn0037603	FBgn0032195	FBgn0033088
FBgn0028693	FBgn0037609	FBgn0032305	FBgn0028579
FBgn0036204	FBgn0036298	FBgn0032358	FBgn0050159
FBgn0042132	FBgn0036685	FBgn0032393	FBgn0033196
FBgn0042138	FBgn0037624	FBgn0032409	FBgn0033206
FBgn0037081	FBgn0038332	FBgn0032465	FBgn0033215
FBgn0038072	FBgn0010750	FBgn0028919	FBgn0033235
FBgn0028690	FBgn0037019	FBgn0028919	FBgn0033309
FBgn0037377	FBgn0039069	FBgn0032691	FBgn0022027
FBgn0036490	FBgn0039210	FBgn0032731	FBgn0033316
FBgn0040493	FBgn0039213	FBgn0032731	FBgn0033342
FBgn0261361	FBgn0264291	FBgn0263198	FBgn0027607
FBgn0262516	FBgn0039219	FBgn0032987	FBgn0033367
FBgn0022774	FBgn0027567	FBgn0033093	FBgn0033379
FBgn0036489	FBgn0037556	FBgn0033166	FBgn0033400
FBgn0038320	FBgn0037574	FBgn0033166	FBgn0033402
FBgn0051301	FBgn0263199	FBgn0033178	FBgn0033428
FBgn0036891	FBgn0086706	FBgn0262515	FBgn0027589
FBgn0039505	FBgn0035947	FBgn0033460	FBgn0266186
FBgn0260962	FBgn0037647	FBgn0033475	FBgn0027619
FBgn0036236	FBgn0038976	FBgn0033476	FBgn0033485
FBgn0026189	FBgn0038976	FBgn0263260	FBgn0033486
FBgn0026189	FBgn0039013	FBgn0033484	FBgn0024956
FBgn0038300	FBgn0035914	FBgn0260012	FBgn0033549
FBgn0261789	FBgn0035911	FBgn0033688	FBgn0033551
FBgn0037146	FBgn0037653	FBgn0033690	FBgn0027525
FBgn0039849	FBgn0037657	FBgn0033734	FBgn0033571
FBgn0028500	FBgn0028688	FBgn0033785	FBgn0082585
FBgn0086346	FBgn0035904	FBgn0033845	FBgn0033669
FBgn0039557	FBgn0037671	FBgn0033845	FBgn0033698
FBgn0039584	FBgn0038953	FBgn0086895	FBgn0033710
FBgn0035370	FBgn0038921	FBgn0033924	FBgn0033751
FBgn0266064	FBgn0010504	FBgn0033935	FBgn0033752
FBgn0035233	FBgn0035520	FBgn0033961	FBgn0033754
FBgn0035379	FBgn0037010	FBgn0034066	FBgn0033755
FBgn0266918	FBgn0037709	FBgn0034118	FBgn0033760
FBgn0038271	FBgn0027950	FBgn0034215	FBgn0033793
FBgn0038376	FBgn0037721	FBgn0034276	FBgn0086757
FBgn0038400	FBgn0035510	FBgn0267351	FBgn0033842
FBgn0036813	FBgn0036996	FBgn0034455	FBgn0033869
FBgn0062517	FBgn0038856	FBgn0034491	FBgn0033872
FBgn0036514	FBgn0010591	FBgn0034496	FBgn0033876
FBgn0036254	FBgn0037731	FBgn0034573	FBgn0033891
FBgn0027088	FBgn0052939	FBgn0034583	FBgn0033902
FBgn0024273	FBgn0035871	FBgn0034645	FBgn0033929
FBgn0027873	FBgn0037734	FBgn0034646	FBgn0033973
FBgn0039627	FBgn0010612	FBgn0261596	FBgn0034032
FBgn0037108	FBgn0036334	FBgn0002791	FBgn0034046
FBgn0037102	FBgn0037744	FBgn0041706	FBgn0034061
FBgn0040238	FBgn0037747	FBgn0035056	FBgn0027091
FBgn0040235	FBgn0037756	FBgn0035088	FBgn0034086
FBgn0040078	FBgn0037773	FBgn0035107	FBgn0034176
FBgn0040273	FBgn0024432	FBgn0035121	FBgn0034177
FBgn0039634	FBgn0036336	FBgn0035189	FBgn0050101
FBgn0027843	FBgn0039252	FBgn0010786	FBgn0034225
FBgn0037478	FBgn0024509	FBgn0023524	FBgn0034232
FBgn0035321	FBgn0029148	FBgn0038191	FBgn0034258
FBgn0015360	FBgn0029148	FBgn0000140	FBgn0034269
FBgn0037061	FBgn0022069	FBgn0037712	FBgn0034314
FBgn0037473	FBgn0038774	FBgn0015376	FBgn0034315
FBgn0036450	FBgn0038806	FBgn0003117	FBgn0034366
FBgn0261722	FBgn0010638	FBgn0032467	FBgn0034367
FBgn0038256	FBgn0035851	FBgn0050394	FBgn0000566
FBgn0036271	FBgn0037816	FBgn0033052	FBgn0034368
FBgn0038198	FBgn0029118	FBgn0036338	FBgn0034372
FBgn0035640	FBgn0037022	FBgn0051774	FBgn0034390
FBgn0035294	FBgn0037203	FBgn0021875	FBgn0034402
FBgn0262624	FBgn0039296	FBgn0259818	FBgn0034422
FBgn0038206	FBgn0037202	FBgn0015949	FBgn0034430
FBgn0039757	FBgn0039305	FBgn0024998	FBgn0034487
FBgn0039757	FBgn0037044	FBgn0028969	FBgn0027529
FBgn0036773	FBgn0037051	FBgn0037543	FBgn0034509
FBgn0039689	FBgn0039313	FBgn0037539	FBgn0034530
FBgn0036762	FBgn0037024	FBgn0261108	FBgn0034537
FBgn0035254	FBgn0263832	FBgn0040239	FBgn0034577
FBgn0039743	FBgn0035830	FBgn0039116	FBgn0026582
FBgn0039754	FBgn0035827	FBgn0036761	FBgn0027073
FBgn0011474	FBgn0037843	FBgn0036761	FBgn0034649
FBgn0038224	FBgn0035483	FBgn0036292	FBgn0034654
FBgn0038515	FBgn0038737	FBgn0039139	FBgn0034703
FBgn0027903	FBgn0038738	FBgn0264325	FBgn0034743
FBgn0032042	FBgn0021768	FBgn0039147	FBgn0034788
FBgn0029785	FBgn0037890	FBgn0039151	FBgn0034795
FBgn0035879	FBgn0036974	FBgn0027103	FBgn0034814
FBgn0032397	FBgn0027615	FBgn0039160	FBgn0034816
FBgn0038473	FBgn0036105	FBgn0026079	FBgn0034902
FBgn0026616	FBgn0036105	FBgn0039175	FBgn0028411
FBgn0036147	FBgn0264785	FBgn0039182	FBgn0034925
FBgn0041630	FBgn0011455	FBgn0040475	FBgn0034938
FBgn0026441	FBgn0260397	FBgn0036740	FBgn0034982
FBgn0037569	FBgn0260397	FBgn0036740	FBgn0034988
FBgn0034726	FBgn0038718	FBgn0052037	FBgn0019886
FBgn0026262	FBgn0260795	FBgn0037592	FBgn0035027
FBgn0041147	FBgn0052075	FBgn0036685	FBgn0035035
FBgn0051158	FBgn0036117	FBgn0035981	FBgn0035111
FBgn0260856	FBgn0037899	FBgn0038332	FBgn0265574
FBgn0038974	FBgn0037901	FBgn0039094	FBgn0035143
FBgn0032819	FBgn0037911	FBgn0010750	FBgn0016715
FBgn0028426	FBgn0036659	FBgn0037251	FBgn0035147
FBgn0033816	FBgn0038686	FBgn0039069	FBgn0035147
FBgn0034237	FBgn0014427	FBgn0039210	FBgn0035148
FBgn0011270	FBgn0266053	FBgn0039213	FBgn0035149
FBgn0039668	FBgn0052380	FBgn0038491	FBgn0260862
FBgn0034915	FBgn0036945	FBgn0039219	FBgn0035165
FBgn0017566	FBgn0027784	FBgn0027567	FBgn0035206
FBgn0034758	FBgn0038675	FBgn0037574	FBgn0261446
FBgn0034001	FBgn0082598	FBgn0263199	FBgn0025640
FBgn0262782	FBgn0082598	FBgn0086706	FBgn0024364
FBgn0031077	FBgn0039341	FBgn0035947	FBgn0026872
FBgn0266129	FBgn0039349	FBgn0037647	FBgn0025629
FBgn0033113	FBgn0035769	FBgn0038976	FBgn0023528
FBgn0028836	FBgn0037962	FBgn0038976	FBgn0040336
FBgn0050342	FBgn0040324	FBgn0263863	FBgn0030251
FBgn0033741	FBgn0038652	FBgn0035914	FBgn0030251
FBgn0033784	FBgn0037980	FBgn0035911	FBgn0031047
FBgn0033912	FBgn0028695	FBgn0037653	FBgn0031057
FBgn0265356	FBgn0020887	FBgn0037657	FBgn0027334
FBgn0033748	FBgn0021847	FBgn0037660	FBgn0031115
FBgn0021872	FBgn0036184	FBgn0028688	FBgn0031149
FBgn0033352	FBgn0036187	FBgn0035904	FBgn0014395
FBgn0050389	FBgn0035436	FBgn0037671	FBgn0266848
FBgn0015721	FBgn0039404	FBgn0036678	FBgn0031376
FBgn0030087	FBgn0037329	FBgn0038953	FBgn0031376
FBgn0259241	FBgn0039430	FBgn0038921	FBgn0031458
FBgn0259166	FBgn0037328	FBgn0010504	FBgn0031458
FBgn0037232	FBgn0036194	FBgn0037008	FBgn0031606
FBgn0259247	FBgn0035754	FBgn0037010	FBgn0031637
FBgn0039969	FBgn0028648	FBgn0037709	FBgn0031657
FBgn0050361	FBgn0086359	FBgn0027950	FBgn0031660
FBgn0033354	FBgn0035431	FBgn0037721	FBgn0031660
FBgn0003660	FBgn0039459	FBgn0035510	FBgn0031684
FBgn0033886	FBgn0037338	FBgn0036996	FBgn0031781
FBgn0263397	FBgn0037330	FBgn0038856	FBgn0031830
FBgn0265194	FBgn0038564	FBgn0010591	FBgn0031977
FBgn0034420	FBgn0038578	FBgn0035876	FBgn0031977
FBgn0031568	FBgn0036196	FBgn0035871	FBgn0032130
FBgn0035488	FBgn0039867	FBgn0037734	FBgn0032195
FBgn0035581	FBgn0039857	FBgn0010612	FBgn0032305
FBgn0036255	FBgn0038056	FBgn0036334	FBgn0032321
FBgn0036317	FBgn0035425	FBgn0037756	FBgn0032321
FBgn0023023	FBgn0036615	FBgn0037773	FBgn0032358
FBgn0037443	FBgn0028693	FBgn0024432	FBgn0032393
FBgn0011290	FBgn0036204	FBgn0037299	FBgn0032409
FBgn0024555	FBgn0042132	FBgn0036336	FBgn0032451
FBgn0013812	FBgn0042138	FBgn0039252	FBgn0032465
FBgn0019960	FBgn0037081	FBgn0024509	FBgn0032517
FBgn0051159	FBgn0038072	FBgn0036671	FBgn0028919
FBgn0035059	FBgn0028690	FBgn0037777	FBgn0028919
FBgn0261461	FBgn0037377	FBgn0036101	FBgn0032691
FBgn0027279	FBgn0037369	FBgn0029148	FBgn0032731
FBgn0032891	FBgn0036490	FBgn0029148	FBgn0032731
FBgn0025807	FBgn0040493	FBgn0022069	FBgn0032923
FBgn0028380	FBgn0261361	FBgn0038774	FBgn0032987
FBgn0036897	FBgn0262516	FBgn0010638	FBgn0033093
FBgn0024733	FBgn0022774	FBgn0035851	FBgn0033162
FBgn0024733	FBgn0036489	FBgn0037816	FBgn0033166
FBgn0262647	FBgn0038320	FBgn0029118	FBgn0033166
FBgn0034029	FBgn0051301	FBgn0039280	FBgn0033350
FBgn0025615	FBgn0036891	FBgn0037203	FBgn0262515
FBgn0030305	FBgn0039505	FBgn0039305	FBgn0033460
FBgn0265191	FBgn0260962	FBgn0037044	FBgn0033475
FBgn0013995	FBgn0036509	FBgn0037051	FBgn0033476
FBgn0039536	FBgn0036236	FBgn0039313	FBgn0263260
FBgn0023507	FBgn0026189	FBgn0037024	FBgn0033484
FBgn0053517	FBgn0026189	FBgn0263832	FBgn0033528
FBgn0025687	FBgn0037134	FBgn0035830	FBgn0033638
FBgn0024997	FBgn0038300	FBgn0037843	FBgn0260012
FBgn0040376	FBgn0051344	FBgn0035483	FBgn0033688
FBgn0000615	FBgn0261789	FBgn0038737	FBgn0033690
FBgn0031661	FBgn0037146	FBgn0038738	FBgn0033734
FBgn0031216	FBgn0039849	FBgn0037890	FBgn0033785
FBgn0005278	FBgn0028500	FBgn0036974	FBgn0033845
FBgn0031251	FBgn0086346	FBgn0027615	FBgn0033845
FBgn0031255	FBgn0039557	FBgn0036105	FBgn0086895
FBgn0031286	FBgn0039584	FBgn0036105	FBgn0033924
FBgn0051928	FBgn0039828	FBgn0011455	FBgn0033935
FBgn0021906	FBgn0035370	FBgn0260397	FBgn0033961
FBgn0000579	FBgn0266064	FBgn0260397	FBgn0034066
FBgn0260648	FBgn0035233	FBgn0038718	FBgn0034118
FBgn0031361	FBgn0035379	FBgn0052075	FBgn0034215
FBgn0004507	FBgn0266918	FBgn0036117	FBgn0034276
FBgn0004507	FBgn0038271	FBgn0037899	FBgn0034350
FBgn0031436	FBgn0038376	FBgn0037901	FBgn0267351
FBgn0026479	FBgn0038400	FBgn0037911	FBgn0034455
FBgn0031452	FBgn0036813	FBgn0036659	FBgn0034491
FBgn0025681	FBgn0062517	FBgn0038686	FBgn0034496
FBgn0260817	FBgn0036514	FBgn0014427	FBgn0034573
FBgn0016698	FBgn0036254	FBgn0266053	FBgn0034583
FBgn0031534	FBgn0027088	FBgn0052380	FBgn0034645
FBgn0031566	FBgn0024273	FBgn0036945	FBgn0034646
FBgn0031574	FBgn0027873	FBgn0027784	FBgn0261596
FBgn0031598	FBgn0039627	FBgn0038675	FBgn0002791
FBgn0031633	FBgn0037108	FBgn0082598	FBgn0041706
FBgn0031662	FBgn0037102	FBgn0082598	FBgn0035056
FBgn0031676	FBgn0035674	FBgn0039341	FBgn0035088
FBgn0031710	FBgn0037467	FBgn0039349	FBgn0035107
FBgn0051915	FBgn0036545	FBgn0261986	FBgn0035121
FBgn0031734	FBgn0040238	FBgn0035769	FBgn0035189
FBgn0031765	FBgn0040235	FBgn0037962	FBgn0010786
FBgn0263200	FBgn0040078	FBgn0260744	FBgn0023524
FBgn0263200	FBgn0040273	FBgn0036939	FBgn0038191
FBgn0052829	FBgn0039634	FBgn0040324	FBgn0000140
FBgn0031877	FBgn0027843	FBgn0038652	FBgn0037712
FBgn0262872	FBgn0037478	FBgn0021814	FBgn0052521
FBgn0262872	FBgn0035321	FBgn0036921	FBgn0015376
FBgn0031905	FBgn0015360	FBgn0037980	FBgn0003117
FBgn0031950	FBgn0000543	FBgn0028695	FBgn0032467
FBgn0031968	FBgn0037061	FBgn0020887	FBgn0051637
FBgn0031975	FBgn0037473	FBgn0036187	FBgn0033052
FBgn0032001	FBgn0062442	FBgn0035436	FBgn0035468
FBgn0032015	FBgn0036450	FBgn0039404	FBgn0036338
FBgn0026718	FBgn0261722	FBgn0051323	FBgn0051774
FBgn0260861	FBgn0036536	FBgn0037329	FBgn0021875
FBgn0003209	FBgn0038256	FBgn0039430	FBgn0259818
FBgn0032119	FBgn0036271	FBgn0037328	FBgn0015949
FBgn0028479	FBgn0038198	FBgn0036194	FBgn0024998
FBgn0032149	FBgn0086686	FBgn0035754	FBgn0037873
FBgn0032154	FBgn0035640	FBgn0035753	FBgn0267350
FBgn0005593	FBgn0035294	FBgn0035753	FBgn0028969
FBgn0005593	FBgn0262624	FBgn0028648	FBgn0037543
FBgn0032192	FBgn0083167	FBgn0086359	FBgn0261108
FBgn0051717	FBgn0038206	FBgn0035431	FBgn0039116
FBgn0032209	FBgn0039667	FBgn0037351	FBgn0039118
FBgn0032216	FBgn0039757	FBgn0027500	FBgn0036761
FBgn0051716	FBgn0039757	FBgn0037336	FBgn0036761
FBgn0032250	FBgn0036773	FBgn0038045	FBgn0036292
FBgn0032292	FBgn0039689	FBgn0038584	FBgn0039139
FBgn0032299	FBgn0036762	FBgn0037330	FBgn0264325
FBgn0032329	FBgn0035272	FBgn0038564	FBgn0039147
FBgn0032330	FBgn0035254	FBgn0038578	FBgn0039151
FBgn0032346	FBgn0039743	FBgn0036196	FBgn0027103
FBgn0032402	FBgn0039754	FBgn0039867	FBgn0039160
FBgn0027505	FBgn0011474	FBgn0039857	FBgn0026079
FBgn0027081	FBgn0038224	FBgn0038056	FBgn0039175
FBgn0032414	FBgn0038515	FBgn0035425	FBgn0039182
FBgn0032444	FBgn0027903	FBgn0036615	FBgn0040475
FBgn0032453	FBgn0032042	FBgn0028693	FBgn0036740
FBgn0032479	FBgn0029785	FBgn0036204	FBgn0036740
FBgn0051852	FBgn0035879	FBgn0042132	FBgn0052037
FBgn0261563	FBgn0032397	FBgn0042138	FBgn0037592
FBgn0005677	FBgn0038473	FBgn0038057	FBgn0028475
FBgn0032595	FBgn0026616	FBgn0037081	FBgn0037603
FBgn0040260	FBgn0036147	FBgn0038072	FBgn0037609
FBgn0051739	FBgn0041630	FBgn0028690	FBgn0036298
FBgn0032620	FBgn0026441	FBgn0037377	FBgn0036685
FBgn0032644	FBgn0037569	FBgn0036490	FBgn0035587
FBgn0001301	FBgn0034726	FBgn0036502	FBgn0037614
FBgn0041184	FBgn0023477	FBgn0035722	FBgn0037624
FBgn0032700	FBgn0026262	FBgn0040493	FBgn0035981
FBgn0032719	FBgn0041147	FBgn0261361	FBgn0038332
FBgn0032725	FBgn0051158	FBgn0262516	FBgn0039094
FBgn0032725	FBgn0260856	FBgn0022774	FBgn0010750
FBgn0086446	FBgn0038974	FBgn0036489	FBgn0037019
FBgn0032775	FBgn0032819	FBgn0038320	FBgn0037251
FBgn0032779	FBgn0028426	FBgn0051301	FBgn0039069
FBgn0032799	FBgn0033816	FBgn0036891	FBgn0039210
FBgn0032811	FBgn0034237	FBgn0039505	FBgn0039213
FBgn0032817	FBgn0011270	FBgn0260962	FBgn0264291
FBgn0032846	FBgn0039668	FBgn0038132	FBgn0039219
FBgn0032863	FBgn0034915	FBgn0036236	FBgn0027567
FBgn0261787	FBgn0017566	FBgn0026189	FBgn0037556
FBgn0032883	FBgn0033087	FBgn0026189	FBgn0037574
FBgn0032934	FBgn0034758	FBgn0038300	FBgn0263199
FBgn0021856	FBgn0034001	FBgn0261789	FBgn0086706
FBgn0001196	FBgn0262782	FBgn0037146	FBgn0035947
FBgn0051618	FBgn0031077	FBgn0039849	FBgn0037647
FBgn0053808	FBgn0266129	FBgn0027532	FBgn0038976
FBgn0053814	FBgn0033113	FBgn0028500	FBgn0038976
FBgn0053817	FBgn0028836	FBgn0086346	FBgn0263863
FBgn0053820	FBgn0050342	FBgn0039557	FBgn0039013
FBgn0053823	FBgn0033741	FBgn0039584	FBgn0035914
FBgn0053826	FBgn0033784	FBgn0039831	FBgn0035911
FBgn0053829	FBgn0033912	FBgn0036848	FBgn0037653
FBgn0053832	FBgn0265356	FBgn0035370	FBgn0037657
FBgn0053835	FBgn0033748	FBgn0266064	FBgn0037660
FBgn0053838	FBgn0021872	FBgn0035233	FBgn0028688
FBgn0053841	FBgn0033352	FBgn0035379	FBgn0035904
FBgn0053844	FBgn0050389	FBgn0266918	FBgn0037664
FBgn0053847	FBgn0015721	FBgn0038271	FBgn0037671
FBgn0053850	FBgn0034029	FBgn0038376	FBgn0036678
FBgn0053862	FBgn0053517	FBgn0038400	FBgn0038953
FBgn0053865	FBgn0025687	FBgn0036813	FBgn0038921
FBgn0032955	FBgn0024997	FBgn0062517	FBgn0010504
FBgn0032961	FBgn0040376	FBgn0036514	FBgn0035520
FBgn0051702	FBgn0031661	FBgn0036254	FBgn0037008
FBgn0039972	FBgn0031216	FBgn0027088	FBgn0037010
FBgn0033005	FBgn0005278	FBgn0024273	FBgn0037709
FBgn0033015	FBgn0031251	FBgn0027873	FBgn0027950
FBgn0033032	FBgn0031255	FBgn0039627	FBgn0037721
FBgn0259979	FBgn0031265	FBgn0259791	FBgn0035510
FBgn0042083	FBgn0031286	FBgn0037108	FBgn0036996
FBgn0033169	FBgn0031309	FBgn0036258	FBgn0038856
FBgn0264294	FBgn0051928	FBgn0037102	FBgn0010591
FBgn0033191	FBgn0051935	FBgn0040238	FBgn0035876
FBgn0033226	FBgn0021906	FBgn0040235	FBgn0037731
FBgn0033246	FBgn0000579	FBgn0040078	FBgn0052939
FBgn0013307	FBgn0260648	FBgn0040273	FBgn0035871
FBgn0050373	FBgn0031361	FBgn0039634	FBgn0037734
FBgn0051997	FBgn0031377	FBgn0039636	FBgn0010612
FBgn0022361	FBgn0004507	FBgn0027843	FBgn0036334
FBgn0039909	FBgn0004507	FBgn0037478	FBgn0037744
FBgn0040373	FBgn0031436	FBgn0035321	FBgn0037747
FBgn0040340	FBgn0026479	FBgn0015360	FBgn0037756
FBgn0025641	FBgn0031452	FBgn0037061	FBgn0037773
FBgn0025381	FBgn0025681	FBgn0037473	FBgn0024432
FBgn0000482	FBgn0031488	FBgn0036450	FBgn0037299
FBgn0014411	FBgn0260817	FBgn0261722	FBgn0036336
FBgn0023508	FBgn0016698	FBgn0038256	FBgn0039252
FBgn0261954	FBgn0031534	FBgn0036271	FBgn0024509
FBgn0025628	FBgn0031566	FBgn0038198	FBgn0036671
FBgn0023549	FBgn0031574	FBgn0035640	FBgn0037777
FBgn0040334	FBgn0031598	FBgn0035294	FBgn0037778
FBgn0003210	FBgn0031603	FBgn0037492	FBgn0036101
FBgn0022942	FBgn0031633	FBgn0262624	FBgn0029148
FBgn0029737	FBgn0031662	FBgn0038206	FBgn0029148
FBgn0029768	FBgn0031676	FBgn0039757	FBgn0022069
FBgn0015794	FBgn0028572	FBgn0039757	FBgn0038774
FBgn0029843	FBgn0031710	FBgn0036773	FBgn0038806
FBgn0052750	FBgn0051915	FBgn0039689	FBgn0010638
FBgn0029849	FBgn0031734	FBgn0036762	FBgn0035851
FBgn0029849	FBgn0031765	FBgn0035254	FBgn0037816
FBgn0029857	FBgn0031773	FBgn0040918	FBgn0029118
FBgn0029887	FBgn0266521	FBgn0039743	FBgn0039280
FBgn0028336	FBgn0031816	FBgn0039754	FBgn0037022
FBgn0029899	FBgn0263200	FBgn0011474	FBgn0037203
FBgn0029905	FBgn0263200	FBgn0038224	FBgn0039296
FBgn0263968	FBgn0052829	FBgn0038515	FBgn0037202
FBgn0263968	FBgn0031877	FBgn0027903	FBgn0039305
FBgn0029912	FBgn0262872	FBgn0032042	FBgn0037044
FBgn0052732	FBgn0262872	FBgn0029785	FBgn0037051
FBgn0040087	FBgn0031905	FBgn0260439	FBgn0039313
FBgn0029975	FBgn0031950	FBgn0035879	FBgn0037024
FBgn0029992	FBgn0031968	FBgn0032397	FBgn0263832
FBgn0029997	FBgn0031975	FBgn0038473	FBgn0035830
FBgn0265464	FBgn0261822	FBgn0033473	FBgn0035827
FBgn0030037	FBgn0031996	FBgn0026616	FBgn0037843
FBgn0030057	FBgn0032001	FBgn0036147	FBgn0035483
FBgn0030057	FBgn0032015	FBgn0041630	FBgn0038737
FBgn0030063	FBgn0027780	FBgn0026441	FBgn0038738
FBgn0030082	FBgn0026718	FBgn0037569	FBgn0021768
FBgn0014868	FBgn0260861	FBgn0034726	FBgn0037890
FBgn0086450	FBgn0003209	FBgn0026262	FBgn0036974
FBgn0086367	FBgn0032119	FBgn0035831	FBgn0027615
FBgn0002576	FBgn0028479	FBgn0031640	FBgn0036105
FBgn0001186	FBgn0032149	FBgn0041147	FBgn0036105
FBgn0030177	FBgn0032154	FBgn0051158	FBgn0264785
FBgn0010391	FBgn0005593	FBgn0030611	FBgn0037184
FBgn0030320	FBgn0005593	FBgn0260856	FBgn0037185
FBgn0011754	FBgn0032192	FBgn0038974	FBgn0011455
FBgn0030332	FBgn0051717	FBgn0032819	FBgn0260397
FBgn0030344	FBgn0032200	FBgn0028426	FBgn0260397
FBgn0250871	FBgn0032209	FBgn0033816	FBgn0010830
FBgn0030434	FBgn0032216	FBgn0035104	FBgn0038718
FBgn0052645	FBgn0032217	FBgn0034237	FBgn0260795
FBgn0025463	FBgn0032230	FBgn0011270	FBgn0052075
FBgn0030465	FBgn0051716	FBgn0039668	FBgn0036365
FBgn0030465	FBgn0032242	FBgn0038746	FBgn0036117
FBgn0030468	FBgn0032250	FBgn0036648	FBgn0037899
FBgn0086674	FBgn0032292	FBgn0034915	FBgn0037901
FBgn0086674	FBgn0032299	FBgn0017566	FBgn0037911
FBgn0030509	FBgn0032329	FBgn0034758	FBgn0036659
FBgn0030512	FBgn0032330	FBgn0034001	FBgn0038686
FBgn0030512	FBgn0032340	FBgn0262782	FBgn0014427
FBgn0030525	FBgn0032346	FBgn0031077	FBgn0266053
FBgn0030587	FBgn0040211	FBgn0266129	FBgn0052380
FBgn0040285	FBgn0032361	FBgn0033113	FBgn0036945
FBgn0014455	FBgn0032388	FBgn0028836	FBgn0027784
FBgn0014455	FBgn0032398	FBgn0050342	FBgn0038675
FBgn0004391	FBgn0032402	FBgn0264560	FBgn0082598
FBgn0030640	FBgn0027505	FBgn0033741	FBgn0082598
FBgn0030646	FBgn0027081	FBgn0033784	FBgn0039341
FBgn0030686	FBgn0032414	FBgn0033912	FBgn0039349
FBgn0028397	FBgn0032444	FBgn0265356	FBgn0261986
FBgn0052579	FBgn0032453	FBgn0033748	FBgn0035769
FBgn0030806	FBgn0032479	FBgn0021872	FBgn0037962
FBgn0030809	FBgn0032493	FBgn0033352	FBgn0260744
FBgn0030809	FBgn0051852	FBgn0050389	FBgn0036939
FBgn0030834	FBgn0028527	FBgn0015721	FBgn0040324
FBgn0030889	FBgn0261563	FBgn0034029	FBgn0038652
FBgn0030915	FBgn0040228	FBgn0053517	FBgn0021814
FBgn0052549	FBgn0001974	FBgn0025687	FBgn0036921
FBgn0030930	FBgn0005677	FBgn0024997	FBgn0037980
FBgn0030930	FBgn0032595	FBgn0040376	FBgn0028695
FBgn0030995	FBgn0040260	FBgn0031661	FBgn0020887
FBgn0031020	FBgn0051739	FBgn0032929	FBgn0021847
FBgn0031036	FBgn0032620	FBgn0031216	FBgn0036184
FBgn0261811	FBgn0032644	FBgn0005278	FBgn0036187
FBgn0031078	FBgn0001301	FBgn0031251	FBgn0035436
FBgn0085387	FBgn0041184	FBgn0031255	FBgn0039404
FBgn0031146	FBgn0032700	FBgn0031267	FBgn0037329
FBgn0025814	FBgn0032719	FBgn0031286	FBgn0039430
FBgn0031183	FBgn0032725	FBgn0015905	FBgn0037328
FBgn0031183	FBgn0032725	FBgn0016926	FBgn0036194
FBgn0010225	FBgn0086446	FBgn0051928	FBgn0039870
FBgn0037242	FBgn0032775	FBgn0021906	FBgn0035754
FBgn0037249	FBgn0032779	FBgn0000579	FBgn0038000
FBgn0037255	FBgn0032799	FBgn0260648	FBgn0028648
FBgn0037270	FBgn0032811	FBgn0031361	FBgn0086359
FBgn0037280	FBgn0032817	FBgn0004507	FBgn0035431
FBgn0037297	FBgn0032846	FBgn0004507	FBgn0039459
FBgn0037305	FBgn0032863	FBgn0031419	FBgn0037351
FBgn0037305	FBgn0261787	FBgn0031436	FBgn0037338
FBgn0037312	FBgn0032883	FBgn0026479	FBgn0037336
FBgn0037324	FBgn0032934	FBgn0031452	FBgn0038045
FBgn0044823	FBgn0021856	FBgn0051694	FBgn0038586
FBgn0262125	FBgn0001196	FBgn0025681	FBgn0037330
FBgn0037372	FBgn0051618	FBgn0031494	FBgn0051550
FBgn0037374	FBgn0053808	FBgn0260817	FBgn0000477
FBgn0037374	FBgn0053814	FBgn0016698	FBgn0038564
FBgn0261561	FBgn0053817	FBgn0031534	FBgn0038578
FBgn0037387	FBgn0053820	FBgn0031550	FBgn0036196
FBgn0029088	FBgn0053823	FBgn0031566	FBgn0039867
FBgn0028436	FBgn0053826	FBgn0031574	FBgn0039857
FBgn0037417	FBgn0053829	FBgn0051957	FBgn0037359
FBgn0037442	FBgn0053832	FBgn0051957	FBgn0038056
FBgn0264495	FBgn0053835	FBgn0031598	FBgn0035425
FBgn0026566	FBgn0053838	FBgn0031622	FBgn0036615
FBgn0026566	FBgn0053841	FBgn0031633	FBgn0028693
FBgn0037465	FBgn0053844	FBgn0031662	FBgn0036204
FBgn0037466	FBgn0053847	FBgn0031676	FBgn0042132
FBgn0037470	FBgn0053850	FBgn0031710	FBgn0042138
FBgn0037537	FBgn0053862	FBgn0051915	FBgn0036198
FBgn0265351	FBgn0053865	FBgn0031734	FBgn0038057
FBgn0086679	FBgn0032955	FBgn0031765	FBgn0037081
FBgn0037634	FBgn0032961	FBgn0263278	FBgn0038072
FBgn0037665	FBgn0051702	FBgn0263200	FBgn0037378
FBgn0267790	FBgn0039972	FBgn0263200	FBgn0028690
FBgn0024833	FBgn0033005	FBgn0052829	FBgn0037377
FBgn0261049	FBgn0033015	FBgn0031877	FBgn0037369
FBgn0037715	FBgn0033032	FBgn0262872	FBgn0036597
FBgn0037723	FBgn0259979	FBgn0262872	FBgn0036490
FBgn0003334	FBgn0033085	FBgn0031905	FBgn0036502
FBgn0037728	FBgn0042083	FBgn0031950	FBgn0035722
FBgn0037741	FBgn0033169	FBgn0031968	FBgn0040493
FBgn0037757	FBgn0264294	FBgn0031975	FBgn0036908
FBgn0037780	FBgn0033191	FBgn0032001	FBgn0261361
FBgn0037792	FBgn0033226	FBgn0032015	FBgn0262516
FBgn0037814	FBgn0033246	FBgn0026718	FBgn0022774
FBgn0024957	FBgn0013307	FBgn0260861	FBgn0036489
FBgn0037815	FBgn0033259	FBgn0003209	FBgn0038320
FBgn0010421	FBgn0050373	FBgn0032119	FBgn0051301
FBgn0037832	FBgn0051997	FBgn0028479	FBgn0036891
FBgn0026315	FBgn0022361	FBgn0011291	FBgn0039505
FBgn0037902	FBgn0039909	FBgn0032149	FBgn0260962
FBgn0037950	FBgn0051992	FBgn0032154	FBgn0038132
FBgn0260746	FBgn0040373	FBgn0005593	FBgn0036509
FBgn0011270	FBgn0040340	FBgn0005593	FBgn0036236
FBgn0038039	FBgn0025641	FBgn0032192	FBgn0026189
FBgn0005355	FBgn0025381	FBgn0051717	FBgn0026189
FBgn0016693	FBgn0000482	FBgn0032209	FBgn0037134
FBgn0038089	FBgn0014411	FBgn0032216	FBgn0038300
FBgn0051320	FBgn0023508	FBgn0051716	FBgn0051344
FBgn0038275	FBgn0261954	FBgn0032250	FBgn0261789
FBgn0038303	FBgn0025628	FBgn0032292	FBgn0037430
FBgn0038306	FBgn0023549	FBgn0032299	FBgn0037146
FBgn0016691	FBgn0040334	FBgn0032329	FBgn0039849
FBgn0038313	FBgn0003210	FBgn0032330	FBgn0027532
FBgn0038321	FBgn0022942	FBgn0032338	FBgn0028500
FBgn0038342	FBgn0022942	FBgn0032346	FBgn0086346
FBgn0265048	FBgn0029737	FBgn0032402	FBgn0039557
FBgn0051183	FBgn0029768	FBgn0027505	FBgn0039584
FBgn0013334	FBgn0015794	FBgn0027081	FBgn0036848
FBgn0038394	FBgn0029843	FBgn0032414	FBgn0039589
FBgn0262742	FBgn0052750	FBgn0032444	FBgn0039828
FBgn0038461	FBgn0029849	FBgn0032449	FBgn0035370
FBgn0266917	FBgn0029849	FBgn0032453	FBgn0266064
FBgn0038467	FBgn0029857	FBgn0032479	FBgn0035233
FBgn0014141	FBgn0029887	FBgn0051852	FBgn0035379
FBgn0010926	FBgn0028336	FBgn0261563	FBgn0266918
FBgn0051249	FBgn0029899	FBgn0028894	FBgn0038271
FBgn0261885	FBgn0029905	FBgn0005677	FBgn0038376
FBgn0261885	FBgn0263968	FBgn0032595	FBgn0038400
FBgn0016650	FBgn0263968	FBgn0040260	FBgn0036813
FBgn0042693	FBgn0029912	FBgn0051739	FBgn0062517
FBgn0011481	FBgn0052732	FBgn0032620	FBgn0036514
FBgn0262559	FBgn0029929	FBgn0051803	FBgn0036254
FBgn0026250	FBgn0029935	FBgn0032644	FBgn0027088
FBgn0038609	FBgn0040087	FBgn0001301	FBgn0024273
FBgn0051229	FBgn0029975	FBgn0041184	FBgn0027873
FBgn0038640	FBgn0029992	FBgn0032700	FBgn0039627
FBgn0038642	FBgn0029997	FBgn0032703	FBgn0037108
FBgn0038672	FBgn0265464	FBgn0032719	FBgn0036258
FBgn0015781	FBgn0030034	FBgn0032725	FBgn0037102
FBgn0038683	FBgn0030037	FBgn0032725	FBgn0035674
FBgn0038683	FBgn0030057	FBgn0032746	FBgn0037467
FBgn0086613	FBgn0030057	FBgn0086446	FBgn0036545
FBgn0038721	FBgn0030063	FBgn0032775	FBgn0040238
FBgn0038755	FBgn0030082	FBgn0032779	FBgn0040235
FBgn0243511	FBgn0052707	FBgn0032799	FBgn0040078
FBgn0038804	FBgn0014868	FBgn0032811	FBgn0040273
FBgn0038810	FBgn0086450	FBgn0032817	FBgn0039634
FBgn0024944	FBgn0086367	FBgn0032846	FBgn0039636
FBgn0051223	FBgn0002576	FBgn0032863	FBgn0027843
FBgn0038854	FBgn0001186	FBgn0261787	FBgn0037478
FBgn0038870	FBgn0030177	FBgn0032883	FBgn0035321
FBgn0041229	FBgn0010391	FBgn0266369	FBgn0015360
FBgn0264491	FBgn0030291	FBgn0032934	FBgn0000543
FBgn0264491	FBgn0030320	FBgn0021856	FBgn0037061
FBgn0038929	FBgn0014133	FBgn0001196	FBgn0037473
FBgn0260467	FBgn0011754	FBgn0051618	FBgn0062442
FBgn0038951	FBgn0030332	FBgn0053808	FBgn0037472
FBgn0039025	FBgn0030342	FBgn0053814	FBgn0036450
FBgn0039045	FBgn0030344	FBgn0053817	FBgn0036780
FBgn0039045	FBgn0250871	FBgn0053820	FBgn0261722
FBgn0039049	FBgn0030396	FBgn0053823	FBgn0036536
FBgn0004882	FBgn0030434	FBgn0053826	FBgn0038256
FBgn0040227	FBgn0052645	FBgn0053829	FBgn0036271
FBgn0039109	FBgn0025463	FBgn0053832	FBgn0038198
FBgn0028691	FBgn0030465	FBgn0053835	FBgn0086686
FBgn0039130	FBgn0030465	FBgn0053838	FBgn0035640
FBgn0005674	FBgn0030468	FBgn0053841	FBgn0035294
FBgn0039136	FBgn0086674	FBgn0053844	FBgn0037492
FBgn0039136	FBgn0086674	FBgn0053847	FBgn0262624
FBgn0043455	FBgn0030504	FBgn0053850	FBgn0083167
FBgn0026576	FBgn0030504	FBgn0053862	FBgn0038206
FBgn0266282	FBgn0030509	FBgn0053865	FBgn0039667
FBgn0039218	FBgn0030512	FBgn0032955	FBgn0039757
FBgn0013953	FBgn0030512	FBgn0032961	FBgn0039757
FBgn0039234	FBgn0030525	FBgn0051702	FBgn0036773
FBgn0039234	FBgn0052590	FBgn0039972	FBgn0039689
FBgn0043799	FBgn0030587	FBgn0033005	FBgn0036762
FBgn0040601	FBgn0040285	FBgn0033015	FBgn0035272
FBgn0039265	FBgn0014455	FBgn0033032	FBgn0035254
FBgn0039274	FBgn0014455	FBgn0259979	FBgn0040918
FBgn0039306	FBgn0004391	FBgn0033092	FBgn0038535
FBgn0261575	FBgn0030640	FBgn0042083	FBgn0039743
FBgn0039347	FBgn0030646	FBgn0033169	FBgn0039754
FBgn0039360	FBgn0030686	FBgn0264294	FBgn0011474
FBgn0039385	FBgn0028397	FBgn0033191	FBgn0038224
FBgn0039402	FBgn0042650	FBgn0050499	FBgn0038515
FBgn0039403	FBgn0052579	FBgn0050493	FBgn0027903
FBgn0039407	FBgn0030806	FBgn0050497	FBgn0032042
FBgn0000064	FBgn0030809	FBgn0033226	FBgn0029785
FBgn0000064	FBgn0030809	FBgn0033246	FBgn0035879
FBgn0039450	FBgn0030834	FBgn0013307	FBgn0032397
FBgn0039464	FBgn0030858	FBgn0260398	FBgn0038473
FBgn0039490	FBgn0030889	FBgn0050373	FBgn0033473
FBgn0039509	FBgn0030915	FBgn0261588	FBgn0026616
FBgn0039554	FBgn0052549	FBgn0051997	FBgn0036147
FBgn0003279	FBgn0030930	FBgn0022361	FBgn0041630
FBgn0027579	FBgn0030930	FBgn0039909	FBgn0029688
FBgn0039560	FBgn0030995	FBgn0040373	FBgn0026441
FBgn0039637	FBgn0030996	FBgn0040340	FBgn0000307
FBgn0039639	FBgn0030999	FBgn0025641	FBgn0037569
FBgn0029176	FBgn0031020	FBgn0025381	FBgn0034726
FBgn0263236	FBgn0031036	FBgn0000482	FBgn0023477
FBgn0039687	FBgn0004057	FBgn0014411	FBgn0026262
FBgn0039688	FBgn0261811	FBgn0023508	FBgn0035831
FBgn0020235	FBgn0031078	FBgn0261954	FBgn0002440
FBgn0039696	FBgn0085387	FBgn0025628	FBgn0031640
FBgn0039697	FBgn0031146	FBgn0023549	FBgn0041147
FBgn0039713	FBgn0025814	FBgn0040334	FBgn0033483
FBgn0039714	FBgn0031183	FBgn0029665	FBgn0051158
FBgn0039714	FBgn0031183	FBgn0029693	FBgn0030611
FBgn0039765	FBgn0010225	FBgn0029693	FBgn0260856
FBgn0039800	FBgn0037241	FBgn0003210	FBgn0038974
FBgn0013973	FBgn0037242	FBgn0022942	FBgn0032819
FBgn0039830	FBgn0037249	FBgn0022942	FBgn0028426
FBgn0086784	FBgn0037255	FBgn0029737	FBgn0033816
FBgn0033351	FBgn0037270	FBgn0029768	FBgn0035104
FBgn0003612	FBgn0037280	FBgn0015794	FBgn0034237
FBgn0003612	FBgn0037297	FBgn0029003	FBgn0011270
FBgn0050344	FBgn0037305	FBgn0029839	FBgn0035372
FBgn0033401	FBgn0037305	FBgn0029843	FBgn0039668
FBgn0033408	FBgn0037312	FBgn0052750	FBgn0038746
FBgn0023175	FBgn0037324	FBgn0029849	FBgn0036648
FBgn0033466	FBgn0044823	FBgn0029849	FBgn0034915
FBgn0033466	FBgn0262125	FBgn0029857	FBgn0017566
FBgn0262169	FBgn0046222	FBgn0029864	FBgn0033087
FBgn0005630	FBgn0037371	FBgn0029887	FBgn0034758
FBgn0033543	FBgn0037372	FBgn0029888	FBgn0033777
FBgn0033554	FBgn0037374	FBgn0028336	FBgn0034001
FBgn0033556	FBgn0037374	FBgn0029896	FBgn0262782
FBgn0033600	FBgn0261561	FBgn0029899	FBgn0031077
FBgn0033610	FBgn0037382	FBgn0029502	FBgn0266129
FBgn0033665	FBgn0037387	FBgn0029905	FBgn0050377
FBgn0033668	FBgn0029088	FBgn0263968	FBgn0034408
FBgn0033699	FBgn0028436	FBgn0263968	FBgn0033113
FBgn0022764	FBgn0037417	FBgn0029912	FBgn0028836
FBgn0033762	FBgn0037442	FBgn0052732	FBgn0050342
FBgn0020370	FBgn0264495	FBgn0040087	FBgn0264560
FBgn0086532	FBgn0026566	FBgn0010292	FBgn0033741
FBgn0033810	FBgn0026566	FBgn0029975	FBgn0033784
FBgn0043010	FBgn0037465	FBgn0029992	FBgn0033912
FBgn0033814	FBgn0037466	FBgn0029997	FBgn0265356
FBgn0033899	FBgn0037470	FBgn0040319	FBgn0033748
FBgn0261270	FBgn0037537	FBgn0040319	FBgn0021872
FBgn0033921	FBgn0037565	FBgn0265464	FBgn0033352
FBgn0034030	FBgn0265351	FBgn0030037	FBgn0050389
FBgn0266708	FBgn0037580	FBgn0030057	FBgn0015721
FBgn0050093	FBgn0051259	FBgn0030057	FBgn0034029
FBgn0034060	FBgn0086679	FBgn0030063	FBgn0053517
FBgn0034071	FBgn0037634	FBgn0030082	FBgn0025687
FBgn0034073	FBgn0037661	FBgn0014868	FBgn0024997
FBgn0034075	FBgn0037665	FBgn0086450	FBgn0040376
FBgn0034096	FBgn0037688	FBgn0086367	FBgn0031661
FBgn0050100	FBgn0267790	FBgn0002576	FBgn0032929
FBgn0034141	FBgn0024833	FBgn0030137	FBgn0034503
FBgn0024315	FBgn0261049	FBgn0001186	FBgn0031216
FBgn0034157	FBgn0037715	FBgn0027084	FBgn0005278
FBgn0034186	FBgn0037723	FBgn0030177	FBgn0031251
FBgn0010226	FBgn0003334	FBgn0085437	FBgn0031255
FBgn0010226	FBgn0037728	FBgn0030196	FBgn0031265
FBgn0021818	FBgn0028997	FBgn0030208	FBgn0031267
FBgn0034242	FBgn0037741	FBgn0030245	FBgn0031286
FBgn0034248	FBgn0037749	FBgn0010391	FBgn0016926
FBgn0034270	FBgn0037757	FBgn0030269	FBgn0031304
FBgn0035140	FBgn0037779	FBgn0030309	FBgn0031309
FBgn0003520	FBgn0037780	FBgn0030320	FBgn0051928
FBgn0035187	FBgn0037792	FBgn0011754	FBgn0051935
FBgn0035194	FBgn0037814	FBgn0030332	FBgn0021906
FBgn0003067	FBgn0024957	FBgn0030344	FBgn0000579
FBgn0035203	FBgn0037815	FBgn0030352	FBgn0260648
FBgn0035227	FBgn0010421	FBgn0030352	FBgn0031361
FBgn0034401	FBgn0037832	FBgn0250871	FBgn0031377
FBgn0035237	FBgn0026315	FBgn0011837	FBgn0004507
FBgn0035243	FBgn0037902	FBgn0011837	FBgn0004507
FBgn0035249	FBgn0037949	FBgn0030434	FBgn0031418
FBgn0034419	FBgn0037950	FBgn0052645	FBgn0031422
FBgn0035251	FBgn0260746	FBgn0025463	FBgn0031434
FBgn0004003	FBgn0011270	FBgn0030465	FBgn0031436
FBgn0035266	FBgn0038038	FBgn0030465	FBgn0026479
FBgn0034436	FBgn0038039	FBgn0030468	FBgn0031452
FBgn0034446	FBgn0026207	FBgn0086674	FBgn0051694
FBgn0003887	FBgn0005355	FBgn0086674	FBgn0024947
FBgn0002872	FBgn0016693	FBgn0030509	FBgn0025681
FBgn0034452	FBgn0038089	FBgn0030512	FBgn0031488
FBgn0034454	FBgn0038170	FBgn0030512	FBgn0031494
FBgn0043533	FBgn0002937	FBgn0030520	FBgn0260817
FBgn0027082	FBgn0051320	FBgn0030525	FBgn0016698
FBgn0035383	FBgn0038243	FBgn0052590	FBgn0031534
FBgn0035397	FBgn0038275	FBgn0030587	FBgn0031550
FBgn0035402	FBgn0038303	FBgn0030592	FBgn0031566
FBgn0052271	FBgn0038306	FBgn0040285	FBgn0031574
FBgn0050291	FBgn0016691	FBgn0014455	FBgn0031598
FBgn0003748	FBgn0038313	FBgn0014455	FBgn0031603
FBgn0035437	FBgn0038321	FBgn0004391	FBgn0031622
FBgn0035438	FBgn0038342	FBgn0030640	FBgn0031633
FBgn0034611	FBgn0038360	FBgn0026433	FBgn0031662
FBgn0050392	FBgn0265048	FBgn0030646	FBgn0031676
FBgn0043070	FBgn0051183	FBgn0030686	FBgn0028572
FBgn0016013	FBgn0038387	FBgn0025809	FBgn0015031
FBgn0004516	FBgn0013334	FBgn0014391	FBgn0031710
FBgn0004516	FBgn0038394	FBgn0028397	FBgn0051915
FBgn0035498	FBgn0262742	FBgn0052579	FBgn0031734
FBgn0050290	FBgn0038461	FBgn0030806	FBgn0031765
FBgn0040697	FBgn0266917	FBgn0030809	FBgn0031773
FBgn0035515	FBgn0038467	FBgn0030809	FBgn0266521
FBgn0035532	FBgn0038476	FBgn0030834	FBgn0031785
FBgn0034692	FBgn0014141	FBgn0030873	FBgn0263278
FBgn0015805	FBgn0025456	FBgn0030889	FBgn0031816
FBgn0035592	FBgn0010926	FBgn0030915	FBgn0263200
FBgn0035591	FBgn0051249	FBgn0052549	FBgn0263200
FBgn0035590	FBgn0261885	FBgn0030930	FBgn0052829
FBgn0034748	FBgn0261885	FBgn0030930	FBgn0031877
FBgn0011211	FBgn0016650	FBgn0030995	FBgn0051908
FBgn0035632	FBgn0042693	FBgn0031020	FBgn0262872
FBgn0034789	FBgn0038577	FBgn0031036	FBgn0262872
FBgn0261564	FBgn0011481	FBgn0031044	FBgn0031895
FBgn0035689	FBgn0038583	FBgn0031051	FBgn0031905
FBgn0035704	FBgn0262559	FBgn0261811	FBgn0031950
FBgn0034858	FBgn0026250	FBgn0031078	FBgn0031968
FBgn0035709	FBgn0038609	FBgn0085387	FBgn0031975
FBgn0035726	FBgn0051229	FBgn0031146	FBgn0261822
FBgn0015298	FBgn0038640	FBgn0025814	FBgn0031996
FBgn0019662	FBgn0038642	FBgn0003423	FBgn0032001
FBgn0035842	FBgn0038672	FBgn0003423	FBgn0032008
FBgn0035865	FBgn0015781	FBgn0003423	FBgn0032015
FBgn0001248	FBgn0261285	FBgn0031183	FBgn0027780
FBgn0052354	FBgn0038683	FBgn0031183	FBgn0026718
FBgn0035916	FBgn0038683	FBgn0031196	FBgn0260861
FBgn0035923	FBgn0086613	FBgn0010225	FBgn0003209
FBgn0003149	FBgn0038721	FBgn0037242	FBgn0032119
FBgn0003149	FBgn0038755	FBgn0037249	FBgn0028479
FBgn0035928	FBgn0243511	FBgn0037255	FBgn0011291
FBgn0000116	FBgn0038804	FBgn0037270	FBgn0032149
FBgn0000116	FBgn0038810	FBgn0037276	FBgn0032154
FBgn0035980	FBgn0024944	FBgn0037280	FBgn0005593
FBgn0015296	FBgn0051223	FBgn0037297	FBgn0005593
FBgn0019644	FBgn0038854	FBgn0037305	FBgn0032192
FBgn0036058	FBgn0038870	FBgn0037305	FBgn0051717
FBgn0036063	FBgn0038893	FBgn0037312	FBgn0032200
FBgn0036072	FBgn0041229	FBgn0037324	FBgn0032205
FBgn0052056	FBgn0038925	FBgn0011715	FBgn0032209
FBgn0052066	FBgn0264491	FBgn0010399	FBgn0032210
FBgn0010741	FBgn0264491	FBgn0044823	FBgn0267365
FBgn0010741	FBgn0038929	FBgn0262125	FBgn0032216
FBgn0036126	FBgn0260467	FBgn0037372	FBgn0032217
FBgn0036133	FBgn0038951	FBgn0037374	FBgn0032230
FBgn0052076	FBgn0038960	FBgn0037374	FBgn0051716
FBgn0036141	FBgn0038981	FBgn0261561	FBgn0032242
FBgn0036169	FBgn0039025	FBgn0037387	FBgn0032250
FBgn0003292	FBgn0039045	FBgn0029088	FBgn0032292
FBgn0036188	FBgn0039045	FBgn0028436	FBgn0032299
FBgn0036239	FBgn0039049	FBgn0037411	FBgn0032329
FBgn0022959	FBgn0004882	FBgn0037417	FBgn0032330
FBgn0036260	FBgn0040227	FBgn0051561	FBgn0032338
FBgn0036291	FBgn0039109	FBgn0037442	FBgn0032346
FBgn0036291	FBgn0028691	FBgn0264495	FBgn0040211
FBgn0020388	FBgn0263782	FBgn0026566	FBgn0032361
FBgn0036314	FBgn0263782	FBgn0026566	FBgn0032388
FBgn0036337	FBgn0039130	FBgn0037465	FBgn0032398
FBgn0036366	FBgn0005674	FBgn0037466	FBgn0032402
FBgn0086708	FBgn0039136	FBgn0037470	FBgn0027505
FBgn0036376	FBgn0039136	FBgn0037537	FBgn0027081
FBgn0052137	FBgn0043455	FBgn0265351	FBgn0032414
FBgn0036398	FBgn0026576	FBgn0086679	FBgn0032444
FBgn0036449	FBgn0266282	FBgn0037607	FBgn0032449
FBgn0036462	FBgn0039218	FBgn0037634	FBgn0032453
FBgn0047178	FBgn0013953	FBgn0037665	FBgn0051849
FBgn0026738	FBgn0039234	FBgn0037680	FBgn0032479
FBgn0036512	FBgn0039234	FBgn0267790	FBgn0032493
FBgn0036546	FBgn0043799	FBgn0024833	FBgn0051852
FBgn0036556	FBgn0040601	FBgn0261049	FBgn0028527
FBgn0263605	FBgn0039265	FBgn0037713	FBgn0261563
FBgn0036621	FBgn0039274	FBgn0037715	FBgn0040228
FBgn0036623	FBgn0039306	FBgn0037723	FBgn0001974
FBgn0026061	FBgn0261575	FBgn0003334	FBgn0028894
FBgn0042177	FBgn0039347	FBgn0037728	FBgn0005677
FBgn0036663	FBgn0039360	FBgn0037741	FBgn0032595
FBgn0010352	FBgn0039385	FBgn0037757	FBgn0040260
FBgn0036710	FBgn0039402	FBgn0037780	FBgn0051739
FBgn0036725	FBgn0039403	FBgn0037781	FBgn0032620
FBgn0036732	FBgn0039407	FBgn0037792	FBgn0051803
FBgn0036760	FBgn0000064	FBgn0037814	FBgn0032644
FBgn0036772	FBgn0000064	FBgn0024957	FBgn0001301
FBgn0014075	FBgn0039450	FBgn0037815	FBgn0041184
FBgn0036826	FBgn0039464	FBgn0010421	FBgn0032694
FBgn0027057	FBgn0039490	FBgn0037832	FBgn0032694
FBgn0036843	FBgn0039509	FBgn0037846	FBgn0032700
FBgn0036853	FBgn0039554	FBgn0026315	FBgn0032703
FBgn0036886	FBgn0003279	FBgn0037874	FBgn0032719
FBgn0261360	FBgn0027579	FBgn0037882	FBgn0032725
FBgn0266136	FBgn0039560	FBgn0264694	FBgn0032725
FBgn0020389	FBgn0039637	FBgn0037902	FBgn0032746
FBgn0036915	FBgn0039639	FBgn0037950	FBgn0086446
FBgn0036916	FBgn0029176	FBgn0260746	FBgn0032775
FBgn0036920	FBgn0263236	FBgn0011270	FBgn0032779
FBgn0036922	FBgn0039687	FBgn0038039	FBgn0032799
FBgn0036936	FBgn0039688	FBgn0005355	FBgn0032811
FBgn0024814	FBgn0020235	FBgn0016693	FBgn0032817
FBgn0024814	FBgn0039696	FBgn0038089	FBgn0032846
FBgn0036964	FBgn0039697	FBgn0038133	FBgn0032856
FBgn0052226	FBgn0039713	FBgn0038168	FBgn0032863
FBgn0259676	FBgn0039714	FBgn0038220	FBgn0261787
FBgn0011205	FBgn0039714	FBgn0038221	FBgn0032883
FBgn0036985	FBgn0039765	FBgn0051320	FBgn0266369
FBgn0036988	FBgn0039800	FBgn0038275	FBgn0032934
FBgn0036988	FBgn0013973	FBgn0028662	FBgn0021856
FBgn0037001	FBgn0039830	FBgn0038303	FBgn0001196
FBgn0037007	FBgn0039859	FBgn0051155	FBgn0051618
FBgn0037011	FBgn0261479	FBgn0038306	FBgn0053808
FBgn0037017	FBgn0086784	FBgn0016691	FBgn0053814
FBgn0037018	FBgn0033351	FBgn0038313	FBgn0053817
FBgn0037021	FBgn0003612	FBgn0038321	FBgn0053820
FBgn0037045	FBgn0003612	FBgn0038342	FBgn0053823
FBgn0037050	FBgn0050344	FBgn0265048	FBgn0053826
FBgn0021760	FBgn0033401	FBgn0051183	FBgn0053829
FBgn0259785	FBgn0033408	FBgn0013334	FBgn0053832
FBgn0037092	FBgn0023175	FBgn0038394	FBgn0053835
FBgn0037135	FBgn0033466	FBgn0020407	FBgn0053838
FBgn0037135	FBgn0033466	FBgn0038421	FBgn0053841
FBgn0037140	FBgn0262169	FBgn0262742	FBgn0053844
FBgn0037141	FBgn0005630	FBgn0015351	FBgn0053847
FBgn0052451	FBgn0033543	FBgn0038461	FBgn0053850
FBgn0037199	FBgn0033554	FBgn0266917	FBgn0053862
FBgn0052350	FBgn0033556	FBgn0038467	FBgn0053865
FBgn0052230	FBgn0033600	FBgn0014141	FBgn0032955
FBgn0034879	FBgn0033610	FBgn0010926	FBgn0032961
FBgn0034910	FBgn0033645	FBgn0051249	FBgn0051702
FBgn0262619	FBgn0033665	FBgn0261885	FBgn0039972
FBgn0011695	FBgn0033668	FBgn0261885	FBgn0033005
FBgn0034963	FBgn0033699	FBgn0016650	FBgn0033015
FBgn0034975	FBgn0022764	FBgn0038542	FBgn0033032
FBgn0010414	FBgn0033762	FBgn0042693	FBgn0259979
FBgn0035024	FBgn0020370	FBgn0011481	FBgn0033085
FBgn0035026	FBgn0086532	FBgn0038582	FBgn0033092
FBgn0035057	FBgn0033810	FBgn0262559	FBgn0042083
FBgn0037737	FBgn0043010	FBgn0038593	FBgn0033169
FBgn0051139	FBgn0033814	FBgn0026250	FBgn0264294
FBgn0261112	FBgn0013733	FBgn0038598	FBgn0033191
FBgn0037716	FBgn0033899	FBgn0038609	FBgn0050499
FBgn0034745	FBgn0261270	FBgn0051229	FBgn0050493
FBgn0039846	FBgn0033921	FBgn0038640	FBgn0050497
FBgn0031736	FBgn0034030	FBgn0038642	FBgn0033226
FBgn0025592	FBgn0266708	FBgn0261792	FBgn0050380
FBgn0037955	FBgn0034050	FBgn0038672	FBgn0033246
FBgn0034264	FBgn0050093	FBgn0015781	FBgn0013307
FBgn0039635	FBgn0034060	FBgn0038683	FBgn0033259
FBgn0037356	FBgn0034071	FBgn0038683	FBgn0050373
FBgn0027081	FBgn0034073	FBgn0086613	FBgn0050354
FBgn0034964	FBgn0034075	FBgn0038721	FBgn0051997
FBgn0051450	FBgn0034096	FBgn0038752	FBgn0022361
FBgn0035416	FBgn0050100	FBgn0038755	FBgn0039909
FBgn0022772	FBgn0034141	FBgn0243511	FBgn0051992
FBgn0014396	FBgn0024315	FBgn0038771	FBgn0019985
FBgn0039348	FBgn0034157	FBgn0038804	FBgn0019985
FBgn0024248	FBgn0034186	FBgn0038810	FBgn0040373
FBgn0053520	FBgn0010226	FBgn0024944	FBgn0040340
FBgn0043856	FBgn0010226	FBgn0051223	FBgn0025641
FBgn0034727	FBgn0021818	FBgn0038834	FBgn0025381
FBgn0020503	FBgn0034242	FBgn0038854	FBgn0000482
FBgn0032213	FBgn0034248	FBgn0038870	FBgn0014411
FBgn0034641	FBgn0050105	FBgn0038876	FBgn0023508
FBgn0267385	FBgn0034270	FBgn0038893	FBgn0261954
FBgn0259211	FBgn0035140	FBgn0041229	FBgn0025628
FBgn0037073	FBgn0003520	FBgn0038912	FBgn0023549
FBgn0051274	FBgn0035168	FBgn0264491	FBgn0040334
FBgn0025720	FBgn0035187	FBgn0264491	FBgn0003210
FBgn0032198	FBgn0035194	FBgn0038929	FBgn0022942
FBgn0039936	FBgn0003067	FBgn0260467	FBgn0022942
FBgn0023215	FBgn0035203	FBgn0038951	FBgn0029737
FBgn0085446	FBgn0035227	FBgn0038977	FBgn0029768
FBgn0001311	FBgn0034401	FBgn0046114	FBgn0015794
FBgn0050359	FBgn0034405	FBgn0039025	FBgn0029789
FBgn0026787	FBgn0034405	FBgn0039045	FBgn0029003
FBgn0030687	FBgn0035237	FBgn0039045	FBgn0029839
FBgn0040890	FBgn0035243	FBgn0039049	FBgn0029843
FBgn0261380	FBgn0035249	FBgn0004882	FBgn0052750
FBgn0038369	FBgn0034419	FBgn0264326	FBgn0029849
FBgn0038369	FBgn0035251	FBgn0040227	FBgn0029849
FBgn0083975	FBgn0004003	FBgn0039109	FBgn0029857
FBgn0259152	FBgn0035266	FBgn0028691	FBgn0029864
FBgn0039282	FBgn0034436	FBgn0039130	FBgn0029887
FBgn0029155	FBgn0034446	FBgn0005674	FBgn0029888
FBgn0259246	FBgn0003887	FBgn0039136	FBgn0028336
FBgn0024836	FBgn0002872	FBgn0039136	FBgn0029899
FBgn0033763	FBgn0034452	FBgn0043455	FBgn0029905
FBgn0050460	FBgn0034454	FBgn0026576	FBgn0029907
FBgn0034371	FBgn0043533	FBgn0266282	FBgn0263968
FBgn0003435	FBgn0027082	FBgn0039218	FBgn0263968
FBgn0034481	FBgn0035383	FBgn0013953	FBgn0029912
FBgn0034728	FBgn0035397	FBgn0039234	FBgn0052732
FBgn0050410	FBgn0035402	FBgn0039234	FBgn0029929
FBgn0051720	FBgn0052271	FBgn0043799	FBgn0029935
FBgn0259176	FBgn0050291	FBgn0039241	FBgn0029971
FBgn0259984	FBgn0003748	FBgn0040601	FBgn0040087
FBgn0003016	FBgn0035437	FBgn0039255	FBgn0010292
FBgn0264443	FBgn0035438	FBgn0039265	FBgn0029975
FBgn0032922	FBgn0035444	FBgn0051111	FBgn0029977
FBgn0000239	FBgn0014388	FBgn0039274	FBgn0029992
FBgn0035420	FBgn0034611	FBgn0039306	FBgn0029997
FBgn0035435	FBgn0050392	FBgn0261575	FBgn0040319
FBgn0035529	FBgn0050390	FBgn0039336	FBgn0040319
FBgn0035978	FBgn0034614	FBgn0039339	FBgn0265464
FBgn0036581	FBgn0035462	FBgn0039347	FBgn0030034
FBgn0036581	FBgn0034624	FBgn0039360	FBgn0030037
FBgn0036742	FBgn0010415	FBgn0039379	FBgn0030057
FBgn0261341	FBgn0043070	FBgn0039385	FBgn0030057
FBgn0086378	FBgn0016013	FBgn0039402	FBgn0030063
FBgn0086917	FBgn0004516	FBgn0039403	FBgn0030082
FBgn0259821	FBgn0004516	FBgn0039407	FBgn0052707
FBgn0039941	FBgn0035498	FBgn0000064	FBgn0014868
FBgn0020647	FBgn0050290	FBgn0000064	FBgn0086450
FBgn0031390	FBgn0040697	FBgn0039450	FBgn0086367
FBgn0051719	FBgn0035515	FBgn0039464	FBgn0002576
FBgn0028671	FBgn0052251	FBgn0039490	FBgn0001186
FBgn0051342	FBgn0052251	FBgn0039509	FBgn0027084
FBgn0015391	FBgn0035532	FBgn0039554	FBgn0030177
FBgn0027053	FBgn0034692	FBgn0003279	FBgn0085437
FBgn0030412	FBgn0015805	FBgn0027579	FBgn0030196
FBgn0261244	FBgn0035592	FBgn0039560	FBgn0030245
FBgn0030683	FBgn0034734	FBgn0039637	FBgn0010391
FBgn0030839	FBgn0035591	FBgn0039639	FBgn0030269
FBgn0030655	FBgn0035590	FBgn0029176	FBgn0030291
FBgn0030655	FBgn0034748	FBgn0263236	FBgn0030309
FBgn0003656	FBgn0011211	FBgn0039687	FBgn0030320
FBgn0029783	FBgn0035632	FBgn0039688	FBgn0014133
FBgn0029711	FBgn0034789	FBgn0020235	FBgn0011754
FBgn0037235	FBgn0261564	FBgn0039696	FBgn0030332
FBgn0037250	FBgn0035689	FBgn0039697	FBgn0030342
FBgn0037370	FBgn0034853	FBgn0039702	FBgn0030344
FBgn0037526	FBgn0035704	FBgn0039713	FBgn0030352
FBgn0037703	FBgn0034858	FBgn0039714	FBgn0030352
FBgn0038307	FBgn0034859	FBgn0039714	FBgn0250871
FBgn0038319	FBgn0035709	FBgn0039735	FBgn0030396
FBgn0038965	FBgn0052392	FBgn0039765	FBgn0030407
FBgn0039111	FBgn0035726	FBgn0082582	FBgn0011837
FBgn0000139	FBgn0035762	FBgn0039800	FBgn0011837
FBgn0053096	FBgn0015298	FBgn0013973	FBgn0030434
FBgn0039804	FBgn0019662	FBgn0039830	FBgn0030447
FBgn0039620	FBgn0035839	FBgn0086784	FBgn0030447
FBgn0051145	FBgn0035842	FBgn0033351	FBgn0052645
FBgn0051145	FBgn0035865	FBgn0003612	FBgn0025463
FBgn0024558	FBgn0001248	FBgn0003612	FBgn0030465
FBgn0038964	FBgn0052354	FBgn0050344	FBgn0030465
FBgn0038924	FBgn0035916	FBgn0033401	FBgn0030468
FBgn0016917	FBgn0035923	FBgn0033408	FBgn0086674
FBgn0038769	FBgn0003149	FBgn0023175	FBgn0086674
FBgn0038649	FBgn0003149	FBgn0050010	FBgn0030504
FBgn0024330	FBgn0035928	FBgn0033457	FBgn0030504
FBgn0024330	FBgn0000116	FBgn0033467	FBgn0030508
FBgn0014023	FBgn0000116	FBgn0033466	FBgn0030509
FBgn0262614	FBgn0035980	FBgn0033466	FBgn0030512
FBgn0037504	FBgn0015296	FBgn0262169	FBgn0030512
FBgn0053138	FBgn0019644	FBgn0005630	FBgn0030520
FBgn0053139	FBgn0036058	FBgn0005630	FBgn0030525
FBgn0265178	FBgn0036063	FBgn0033543	FBgn0030551
FBgn0265487	FBgn0036072	FBgn0033550	FBgn0052590
FBgn0050103	FBgn0052056	FBgn0033554	FBgn0030587
FBgn0034307	FBgn0001179	FBgn0033556	FBgn0040285
FBgn0034504	FBgn0001179	FBgn0033597	FBgn0014455
FBgn0053143	FBgn0052066	FBgn0033600	FBgn0014455
FBgn0034546	FBgn0036118	FBgn0033609	FBgn0004391
FBgn0034231	FBgn0010741	FBgn0033610	FBgn0030640
FBgn0026619	FBgn0010741	FBgn0033629	FBgn0030645
FBgn0259985	FBgn0036126	FBgn0260959	FBgn0030646
FBgn0033095	FBgn0036133	FBgn0033665	FBgn0030686
FBgn0031412	FBgn0052076	FBgn0033668	FBgn0025809
FBgn0031459	FBgn0036141	FBgn0033699	FBgn0014391
FBgn0031601	FBgn0036169	FBgn0061197	FBgn0028397
FBgn0031636	FBgn0003292	FBgn0033716	FBgn0030725
FBgn0020497	FBgn0036188	FBgn0022764	FBgn0042650
FBgn0043456	FBgn0036239	FBgn0033762	FBgn0052579
FBgn0043456	FBgn0022959	FBgn0020370	FBgn0026181
FBgn0032447	FBgn0036260	FBgn0086532	FBgn0030766
FBgn0053116	FBgn0036291	FBgn0033810	FBgn0030766
FBgn0004888	FBgn0036291	FBgn0043010	FBgn0030806
FBgn0004888	FBgn0020388	FBgn0033814	FBgn0030809
FBgn0032988	FBgn0052109	FBgn0027581	FBgn0030809
FBgn0029121	FBgn0036314	FBgn0033862	FBgn0030834
FBgn0032744	FBgn0036337	FBgn0033899	FBgn0030858
FBgn0035789	FBgn0036366	FBgn0261270	FBgn0030873
FBgn0027549	FBgn0086708	FBgn0033921	FBgn0052554
FBgn0035917	FBgn0036376	FBgn0034030	FBgn0030889
FBgn0035951	FBgn0036377	FBgn0266708	FBgn0030915
FBgn0263038	FBgn0052137	FBgn0050093	FBgn0052549
FBgn0025866	FBgn0036398	FBgn0034060	FBgn0030930
FBgn0025866	FBgn0036449	FBgn0034071	FBgn0030930
FBgn0036305	FBgn0036462	FBgn0034073	FBgn0030995
FBgn0036480	FBgn0047178	FBgn0034075	FBgn0030996
FBgn0032156	FBgn0026738	FBgn0034096	FBgn0030999
FBgn0010280	FBgn0036512	FBgn0050100	FBgn0052536
FBgn0010280	FBgn0036546	FBgn0034138	FBgn0031020
FBgn0013303	FBgn0036556	FBgn0034141	FBgn0031036
FBgn0259243	FBgn0036571	FBgn0024315	FBgn0031051
FBgn0031639	FBgn0036571	FBgn0034157	FBgn0031053
FBgn0031629	FBgn0011016	FBgn0034186	FBgn0004057
FBgn0031607	FBgn0263605	FBgn0010226	FBgn0031062
FBgn0053123	FBgn0036621	FBgn0010226	FBgn0031065
FBgn0031516	FBgn0036623	FBgn0021818	FBgn0261811
FBgn0264855	FBgn0026061	FBgn0027506	FBgn0031078
FBgn0263603	FBgn0042177	FBgn0034242	FBgn0085387
FBgn0036237	FBgn0036663	FBgn0034248	FBgn0031146
FBgn0011509	FBgn0010352	FBgn0034253	FBgn0025814
FBgn0016031	FBgn0036710	FBgn0034270	FBgn0003423
FBgn0016031	FBgn0036725	FBgn0035140	FBgn0003423
FBgn0011204	FBgn0036732	FBgn0003520	FBgn0003423
FBgn0035146	FBgn0036760	FBgn0035187	FBgn0031183
FBgn0039258	FBgn0036772	FBgn0027835	FBgn0031183
FBgn0025117	FBgn0014075	FBgn0034345	FBgn0031196
FBgn0011297	FBgn0036826	FBgn0035194	FBgn0010225
FBgn0003638	FBgn0027057	FBgn0003067	FBgn0037241
FBgn0031148	FBgn0036843	FBgn0035203	FBgn0037242
FBgn0011659	FBgn0036853	FBgn0035227	FBgn0037249
FBgn0031089	FBgn0036886	FBgn0034401	FBgn0037255
FBgn0266418	FBgn0260655	FBgn0035237	FBgn0037265
FBgn0039048	FBgn0261360	FBgn0035243	FBgn0037270
FBgn0261995	FBgn0266136	FBgn0035249	FBgn0037276
FBgn0053554	FBgn0020389	FBgn0034419	FBgn0037280
FBgn0053554	FBgn0036915	FBgn0035251	FBgn0037297
FBgn0031990	FBgn0036916	FBgn0004003	FBgn0037304
FBgn0032136	FBgn0036919	FBgn0035266	FBgn0037305
FBgn0260749	FBgn0036920	FBgn0034436	FBgn0037305
FBgn0051860	FBgn0036922	FBgn0035283	FBgn0037312
FBgn0032515	FBgn0036936	FBgn0034446	FBgn0037324
FBgn0261999	FBgn0024814	FBgn0003887	FBgn0011715
FBgn0013811	FBgn0024814	FBgn0002872	FBgn0044823
FBgn0024909	FBgn0036964	FBgn0034452	FBgn0262125
FBgn0261548	FBgn0052226	FBgn0034454	FBgn0046222
FBgn0020261	FBgn0259676	FBgn0043533	FBgn0037371
FBgn0000179	FBgn0011205	FBgn0034484	FBgn0037372
FBgn0000964	FBgn0036985	FBgn0027082	FBgn0037374
FBgn0001124	FBgn0036988	FBgn0044452	FBgn0037374
FBgn0003388	FBgn0036988	FBgn0035383	FBgn0261561
FBgn0034346	FBgn0036992	FBgn0050147	FBgn0037382
FBgn0052438	FBgn0037001	FBgn0035397	FBgn0037387
FBgn0015245	FBgn0037007	FBgn0035402	FBgn0029088
FBgn0003732	FBgn0037011	FBgn0034564	FBgn0028436
FBgn0025373	FBgn0037017	FBgn0052271	FBgn0037411
FBgn0019972	FBgn0037018	FBgn0050291	FBgn0037417
FBgn0012034	FBgn0037021	FBgn0035422	FBgn0051561
FBgn0001257	FBgn0037045	FBgn0035422	FBgn0037442
FBgn0011655	FBgn0037050	FBgn0003748	FBgn0264495
FBgn0028841	FBgn0021760	FBgn0035437	FBgn0026566
FBgn0039802	FBgn0037057	FBgn0035438	FBgn0026566
FBgn0000463	FBgn0259785	FBgn0034611	FBgn0037465
FBgn0051998	FBgn0037092	FBgn0050392	FBgn0037466
FBgn0039900	FBgn0037135	FBgn0043070	FBgn0037470
FBgn0023216	FBgn0037135	FBgn0016013	FBgn0037537
FBgn0264386	FBgn0037140	FBgn0004516	FBgn0037565
FBgn0062413	FBgn0037141	FBgn0004516	FBgn0265351
FBgn0004198	FBgn0052451	FBgn0035498	FBgn0037570
FBgn0052685	FBgn0037199	FBgn0050290	FBgn0037580
FBgn0263220	FBgn0052350	FBgn0050404	FBgn0051259
FBgn0263005	FBgn0052230	FBgn0050404	FBgn0086679
FBgn0265726	FBgn0034879	FBgn0261274	FBgn0037607
FBgn0263346	FBgn0034910	FBgn0040697	FBgn0037634
FBgn0033097	FBgn0262619	FBgn0035515	FBgn0037646
FBgn0050345	FBgn0011695	FBgn0035532	FBgn0037661
FBgn0033739	FBgn0034963	FBgn0034692	FBgn0037665
FBgn0031571	FBgn0034975	FBgn0015805	FBgn0037680
FBgn0032010	FBgn0010414	FBgn0035592	FBgn0037688
FBgn0262475	FBgn0035024	FBgn0035591	FBgn0267790
FBgn0260446	FBgn0035026	FBgn0034735	FBgn0024833
FBgn0261671	FBgn0035057	FBgn0035590	FBgn0261049
FBgn0000464	FBgn0037737	FBgn0035586	FBgn0037713
FBgn0003475	FBgn0039141	FBgn0034748	FBgn0037715
FBgn0052296	FBgn0051139	FBgn0035603	FBgn0037723
FBgn0263392	FBgn0261112	FBgn0011211	FBgn0003334
FBgn0262579	FBgn0037716	FBgn0035632	FBgn0037728
FBgn0035872	FBgn0034745	FBgn0052418	FBgn0028997
FBgn0263352	FBgn0039846	FBgn0034789	FBgn0037739
FBgn0262508	FBgn0031736	FBgn0261564	FBgn0037741
FBgn0267796	FBgn0051865	FBgn0035689	FBgn0037749
FBgn0052062	FBgn0025592	FBgn0035704	FBgn0037757
FBgn0036286	FBgn0037955	FBgn0034858	FBgn0037779
FBgn0036534	FBgn0034264	FBgn0035709	FBgn0037780
FBgn0039738	FBgn0035087	FBgn0035714	FBgn0037792
FBgn0027378	FBgn0034697	FBgn0052392	FBgn0037814
FBgn0010406	FBgn0039635	FBgn0035726	FBgn0024957
FBgn0264357	FBgn0037356	FBgn0035755	FBgn0037815
FBgn0033074	FBgn0027081	FBgn0015298	FBgn0010421
FBgn0019643	FBgn0259481	FBgn0019662	FBgn0037832
FBgn0261797	FBgn0034964	FBgn0035842	FBgn0037846
FBgn0016794	FBgn0038302	FBgn0035865	FBgn0026315
FBgn0052000	FBgn0051450	FBgn0001248	FBgn0037874
FBgn0024983	FBgn0035416	FBgn0052354	FBgn0037882
FBgn0264449	FBgn0053520	FBgn0017430	FBgn0264694
FBgn0029720	FBgn0043856	FBgn0035916	FBgn0037902
FBgn0029761	FBgn0034727	FBgn0035923	FBgn0046225
FBgn0259150	FBgn0032213	FBgn0003149	FBgn0037949
FBgn0029840	FBgn0034641	FBgn0003149	FBgn0037950
FBgn0263993	FBgn0267385	FBgn0035928	FBgn0037973
FBgn0261710	FBgn0259211	FBgn0035952	FBgn0260746
FBgn0085443	FBgn0037073	FBgn0000116	FBgn0011270
FBgn0030218	FBgn0051274	FBgn0000116	FBgn0038038
FBgn0263072	FBgn0025720	FBgn0023479	FBgn0038039
FBgn0030400	FBgn0032198	FBgn0043806	FBgn0026207
FBgn0004456	FBgn0051719	FBgn0035980	FBgn0005355
FBgn0011571	FBgn0028671	FBgn0035989	FBgn0016693
FBgn0261573	FBgn0051342	FBgn0035989	FBgn0038089
FBgn0031042	FBgn0015391	FBgn0023129	FBgn0044511
FBgn0031150	FBgn0027053	FBgn0015296	FBgn0038168
FBgn0015558	FBgn0028292	FBgn0019644	FBgn0038170
FBgn0259146	FBgn0028292	FBgn0036058	FBgn0002937
FBgn0003174	FBgn0030412	FBgn0036063	FBgn0038220
FBgn0033661	FBgn0261244	FBgn0036072	FBgn0038221
FBgn0264339	FBgn0030683	FBgn0052056	FBgn0051320
FBgn0031299	FBgn0030839	FBgn0052066	FBgn0038233
FBgn0086698	FBgn0030655	FBgn0047038	FBgn0038243
FBgn0031449	FBgn0030655	FBgn0036111	FBgn0038251
FBgn0027571	FBgn0030654	FBgn0010741	FBgn0038275
FBgn0003386	FBgn0003656	FBgn0010741	FBgn0028662
FBgn0083962	FBgn0029783	FBgn0036126	FBgn0038303
FBgn0031698	FBgn0029711	FBgn0036133	FBgn0051155
FBgn0051635	FBgn0037235	FBgn0052076	FBgn0038306
FBgn0032083	FBgn0037250	FBgn0036141	FBgn0016691
FBgn0265002	FBgn0037370	FBgn0036169	FBgn0038313
FBgn0041781	FBgn0037526	FBgn0003292	FBgn0038321
FBgn0264815	FBgn0037612	FBgn0036188	FBgn0038342
FBgn0032499	FBgn0037703	FBgn0036219	FBgn0038360
FBgn0020503	FBgn0051211	FBgn0036239	FBgn0265048
FBgn0002044	FBgn0038307	FBgn0022959	FBgn0051183
FBgn0032873	FBgn0038319	FBgn0036260	FBgn0038387
FBgn0261802	FBgn0038965	FBgn0036291	FBgn0013334
FBgn0040010	FBgn0039111	FBgn0036291	FBgn0038394
FBgn0035142	FBgn0053108	FBgn0020388	FBgn0020407
FBgn0043458	FBgn0039158	FBgn0036300	FBgn0038421
FBgn0035298	FBgn0000139	FBgn0262714	FBgn0038432
FBgn0035317	FBgn0053096	FBgn0036314	FBgn0038452
FBgn0264693	FBgn0039804	FBgn0036321	FBgn0262742
FBgn0035677	FBgn0039876	FBgn0036337	FBgn0015351
FBgn0035711	FBgn0039620	FBgn0260441	FBgn0038461
FBgn0035715	FBgn0051145	FBgn0036353	FBgn0266917
FBgn0024187	FBgn0051145	FBgn0036366	FBgn0038467
FBgn0035850	FBgn0024558	FBgn0086708	FBgn0038476
FBgn0004379	FBgn0038964	FBgn0036376	FBgn0014141
FBgn0036030	FBgn0038924	FBgn0036386	FBgn0025456
FBgn0036030	FBgn0016917	FBgn0052137	FBgn0010926
FBgn0085385	FBgn0038769	FBgn0036398	FBgn0051249
FBgn0263776	FBgn0038649	FBgn0061515	FBgn0261885
FBgn0036195	FBgn0024330	FBgn0036449	FBgn0261885
FBgn0036318	FBgn0024330	FBgn0036462	FBgn0016650
FBgn0264006	FBgn0014023	FBgn0036476	FBgn0042693
FBgn0036414	FBgn0262614	FBgn0266452	FBgn0038577
FBgn0086690	FBgn0037578	FBgn0266452	FBgn0011481
FBgn0013799	FBgn0037504	FBgn0047178	FBgn0038583
FBgn0052432	FBgn0037220	FBgn0026738	FBgn0038582
FBgn0037085	FBgn0053138	FBgn0036505	FBgn0262559
FBgn0261953	FBgn0053139	FBgn0036512	FBgn0038593
FBgn0002183	FBgn0265178	FBgn0036546	FBgn0026250
FBgn0003416	FBgn0265487	FBgn0036556	FBgn0038598
FBgn0020616	FBgn0050103	FBgn0011016	FBgn0038609
FBgn0024841	FBgn0034307	FBgn0263605	FBgn0051229
FBgn0022023	FBgn0034504	FBgn0260460	FBgn0038640
FBgn0266518	FBgn0053143	FBgn0036621	FBgn0038642
FBgn0026702	FBgn0034546	FBgn0036623	FBgn0261792
FBgn0029879	FBgn0034380	FBgn0026061	FBgn0038672
FBgn0029911	FBgn0034231	FBgn0042177	FBgn0038674
FBgn0031456	FBgn0026619	FBgn0036663	FBgn0015781
FBgn0262867	FBgn0259985	FBgn0036678	FBgn0261285
FBgn0022029	FBgn0033095	FBgn0010352	FBgn0038683
FBgn0034392	FBgn0031412	FBgn0036710	FBgn0038683
FBgn0034936	FBgn0031459	FBgn0086475	FBgn0086613
FBgn0052484	FBgn0031601	FBgn0036725	FBgn0038721
FBgn0035676	FBgn0031636	FBgn0036732	FBgn0038755
FBgn0035854	FBgn0020497	FBgn0036760	FBgn0243511
FBgn0260859	FBgn0043456	FBgn0036772	FBgn0038771
FBgn0036124	FBgn0043456	FBgn0014075	FBgn0038804
FBgn0036741	FBgn0032447	FBgn0036826	FBgn0038810
FBgn0052227	FBgn0053116	FBgn0027057	FBgn0024944
FBgn0037427	FBgn0004888	FBgn0036843	FBgn0051223
FBgn0038053	FBgn0004888	FBgn0036846	FBgn0038834
FBgn0025808	FBgn0032988	FBgn0036847	FBgn0038854
FBgn0039114	FBgn0029121	FBgn0036853	FBgn0038857
FBgn0039664	FBgn0032744	FBgn0036886	FBgn0038870
FBgn0032482	FBgn0035789	FBgn0036889	FBgn0038876
FBgn0004655	FBgn0027549	FBgn0261360	FBgn0038893
FBgn0052281	FBgn0035917	FBgn0266136	FBgn0027575
FBgn0052112	FBgn0035951	FBgn0020389	FBgn0041229
FBgn0037339	FBgn0263038	FBgn0036915	FBgn0038912
FBgn0037652	FBgn0025866	FBgn0036916	FBgn0264490
FBgn0004575	FBgn0025866	FBgn0036919	FBgn0038925
FBgn0020385	FBgn0036305	FBgn0036920	FBgn0264491
FBgn0004117	FBgn0053129	FBgn0036922	FBgn0264491
FBgn0039600	FBgn0036480	FBgn0036935	FBgn0038929
FBgn0031832	FBgn0032156	FBgn0036936	FBgn0260467
FBgn0032456	FBgn0010280	FBgn0024814	FBgn0038951
FBgn0028879	FBgn0010280	FBgn0024814	FBgn0038958
FBgn0033055	FBgn0031957	FBgn0036964	FBgn0038960
FBgn0033055	FBgn0013303	FBgn0052226	FBgn0038977
FBgn0027066	FBgn0036999	FBgn0024887	FBgn0038981
FBgn0025709	FBgn0259243	FBgn0259676	FBgn0046114
FBgn0037084	FBgn0031639	FBgn0011205	FBgn0039025
FBgn0024698	FBgn0031629	FBgn0036985	FBgn0039045
FBgn0085444	FBgn0031607	FBgn0036988	FBgn0039045
FBgn0035464	FBgn0053123	FBgn0036988	FBgn0039049
FBgn0035838	FBgn0031516	FBgn0037001	FBgn0004882
FBgn0085484	FBgn0264561	FBgn0037007	FBgn0264326
FBgn0036043	FBgn0264855	FBgn0037009	FBgn0040227
FBgn0259172	FBgn0036775	FBgn0037011	FBgn0039109
FBgn0067628	FBgn0263603	FBgn0037017	FBgn0028691
FBgn0004577	FBgn0036237	FBgn0037018	FBgn0263782
FBgn0004577	FBgn0011509	FBgn0037021	FBgn0263782
FBgn0039214	FBgn0016031	FBgn0037028	FBgn0039130
FBgn0029687	FBgn0016031	FBgn0037045	FBgn0005674
FBgn0029870	FBgn0011204	FBgn0037050	FBgn0039136
FBgn0030052	FBgn0035146	FBgn0021760	FBgn0039136
FBgn0259923	FBgn0000179	FBgn0259785	FBgn0043455
FBgn0030892	FBgn0000964	FBgn0037092	FBgn0026576
FBgn0026199	FBgn0001124	FBgn0037135	FBgn0266282
FBgn0001098	FBgn0003388	FBgn0037135	FBgn0039177
FBgn0011708	FBgn0034346	FBgn0037140	FBgn0039201
FBgn0001612	FBgn0052438	FBgn0037141	FBgn0039204
FBgn0003862	FBgn0020445	FBgn0052451	FBgn0039218
FBgn0027055	FBgn0015245	FBgn0037199	FBgn0013953
[truncated: 1,277 more rows]

## Sheet: e75_CORE
ins_e75_core	holo_e75_core	hemi_e75_core	dip_e75_core
FBgn0027571	FBgn0027571	FBgn0027571	FBgn0027571
FBgn0000566	FBgn0000566	FBgn0000566	FBgn0000566
FBgn0037569	FBgn0037569	FBgn0037569	FBgn0037569
FBgn0030687	FBgn0030687	FBgn0037723	FBgn0037723
FBgn0036136	FBgn0036136	FBgn0030687	FBgn0030687
FBgn0261360	FBgn0261360	FBgn0036136	FBgn0036136
FBgn0266136	FBgn0266136	FBgn0261360	FBgn0021874
FBgn0086895	FBgn0086895	FBgn0266136	FBgn0261360
FBgn0014453	FBgn0014453	FBgn0086895	FBgn0266136
FBgn0037980	FBgn0037980	FBgn0038045	FBgn0086895
FBgn0261563	FBgn0261563	FBgn0014453	FBgn0038045
FBgn0030890	FBgn0030890	FBgn0037980	FBgn0014453
FBgn0263236	FBgn0263236	FBgn0025381	FBgn0037980
FBgn0035636	FBgn0035636	FBgn0040005	FBgn0022359
FBgn0015834	FBgn0015834	FBgn0261563	FBgn0040005
FBgn0004118	FBgn0004118	FBgn0030890	FBgn0261563
FBgn0031174	FBgn0031174	FBgn0263236	FBgn0030890
FBgn0003748	FBgn0003748	FBgn0035636	FBgn0263236
FBgn0004577	FBgn0004577	FBgn0015834	FBgn0035636
FBgn0004577	FBgn0004577	FBgn0004118	FBgn0015834
FBgn0014857	FBgn0014857	FBgn0031174	FBgn0004118
FBgn0004828	FBgn0004828	FBgn0003748	FBgn0035027
FBgn0014857	FBgn0014857	FBgn0004577	FBgn0031174
FBgn0004828	FBgn0004828	FBgn0004577	FBgn0003748
FBgn0263968	FBgn0263968	FBgn0014857	FBgn0004577
FBgn0263968	FBgn0263968	FBgn0004828	FBgn0004577
FBgn0015929	FBgn0015929	FBgn0014857	FBgn0014857
FBgn0011648	FBgn0011648	FBgn0004828	FBgn0004828
FBgn0032026	FBgn0032026	FBgn0263968	FBgn0014857
FBgn0027073	FBgn0027073	FBgn0263968	FBgn0004828
FBgn0003330	FBgn0003330	FBgn0015929	FBgn0263968
FBgn0036195	FBgn0036195	FBgn0011648	FBgn0263968
FBgn0037140	FBgn0037140	FBgn0032026	FBgn0015929
FBgn0013811	FBgn0013811	FBgn0001942	FBgn0011648
FBgn0039867	FBgn0039867	FBgn0001942	FBgn0032026
FBgn0001124	FBgn0001124	FBgn0027073	FBgn0001942
FBgn0038640	FBgn0038640	FBgn0003330	FBgn0001942
FBgn0051159	FBgn0051159	FBgn0036195	FBgn0027073
FBgn0263993	FBgn0036891	FBgn0037140	FBgn0003330
FBgn0052350	FBgn0263993	FBgn0013811	FBgn0036195
FBgn0039780	FBgn0052350	FBgn0039867	FBgn0037140
FBgn0039754	FBgn0039780	FBgn0001124	FBgn0013811
FBgn0036512	FBgn0039754	FBgn0038640	FBgn0039867
FBgn0000463	FBgn0036512	FBgn0051159	FBgn0001124
FBgn0086613	FBgn0000463	FBgn0036891	FBgn0038640
FBgn0030672	FBgn0086613	FBgn0263993	FBgn0051159
FBgn0040066	FBgn0030672	FBgn0052350	FBgn0036891
FBgn0037249	FBgn0040066	FBgn0039780	FBgn0263993
FBgn0039620	FBgn0037249	FBgn0039754	FBgn0052350
FBgn0266064	FBgn0039620	FBgn0028491	FBgn0039780
FBgn0063649	FBgn0266064	FBgn0036512	FBgn0039754
FBgn0004915	FBgn0063649	FBgn0053087	FBgn0031540
FBgn0004915	FBgn0004915	FBgn0043903	FBgn0028491
FBgn0027341	FBgn0004915	FBgn0000463	FBgn0036512
FBgn0032382	FBgn0027341	FBgn0086613	FBgn0043903
FBgn0029761	FBgn0032382	FBgn0052354	FBgn0028983
FBgn0250785	FBgn0029761	FBgn0030672	FBgn0000463
FBgn0024238	FBgn0250785	FBgn0040066	FBgn0086613
FBgn0024833	FBgn0024238	FBgn0037249	FBgn0052354
FBgn0052649	FBgn0024833	FBgn0039620	FBgn0020503
FBgn0262871	FBgn0052649	FBgn0031865	FBgn0032689
FBgn0016650	FBgn0262871	FBgn0266064	FBgn0030672
FBgn0051719	FBgn0016650	FBgn0063649	FBgn0040066
FBgn0035879	FBgn0051719	FBgn0004915	FBgn0037249
FBgn0004584	FBgn0035879	FBgn0004915	FBgn0039620
FBgn0036732	FBgn0004584	FBgn0031299	FBgn0031865
FBgn0036939	FBgn0036732	FBgn0027341	FBgn0266064
FBgn0002932	FBgn0036939	FBgn0032382	FBgn0063649
FBgn0004360	FBgn0002932	FBgn0029761	FBgn0004915
FBgn0024556	FBgn0004360	FBgn0250785	FBgn0004915
FBgn0031450	FBgn0024556	FBgn0024238	FBgn0031299
FBgn0024754	FBgn0031450	FBgn0024833	FBgn0002607
FBgn0000490	FBgn0024754	FBgn0052649	FBgn0027341
FBgn0037709	FBgn0000490	FBgn0262871	FBgn0032382
FBgn0016797	FBgn0037709	FBgn0016650	FBgn0023507
FBgn0035147	FBgn0016797	FBgn0051719	FBgn0029761
FBgn0035147	FBgn0035147	FBgn0035879	FBgn0250785
FBgn0025866	FBgn0035147	FBgn0004584	FBgn0024238
FBgn0025866	FBgn0025866	FBgn0036260	FBgn0024833
FBgn0004837	FBgn0025866	FBgn0036732	FBgn0052649
FBgn0004837	FBgn0004837	FBgn0036939	FBgn0034649
FBgn0264953	FBgn0004837	FBgn0002932	FBgn0039689
FBgn0003557	FBgn0264953	FBgn0036740	FBgn0262871
FBgn0003557	FBgn0003557	FBgn0036740	FBgn0016650
FBgn0005674	FBgn0003557	FBgn0004360	FBgn0051719
FBgn0013733	FBgn0005674	FBgn0027791	FBgn0039955
FBgn0030049	FBgn0013733	FBgn0024556	FBgn0015570
FBgn0052281	FBgn0030049	FBgn0031450	FBgn0035879
FBgn0052072	FBgn0052281	FBgn0024754	FBgn0004584
FBgn0031286	FBgn0052072	FBgn0002707	FBgn0036260
FBgn0031657	FBgn0031286	FBgn0000490	FBgn0263397
FBgn0020309	FBgn0031657	FBgn0037709	FBgn0002567
FBgn0011754	FBgn0020309	FBgn0031039	FBgn0036732
FBgn0032956	FBgn0011754	FBgn0016797	FBgn0036939
FBgn0037203	FBgn0032956	FBgn0035147	FBgn0037902
FBgn0003479	FBgn0037203	FBgn0035147	FBgn0002932
FBgn0027103	FBgn0003479	FBgn0025866	FBgn0036740
FBgn0039909	FBgn0027103	FBgn0025866	FBgn0036740
FBgn0030512	FBgn0039909	FBgn0026206	FBgn0004360
FBgn0030512	FBgn0030512	FBgn0032059	FBgn0027791
FBgn0033690	FBgn0030512	FBgn0025639	FBgn0024556
FBgn0022029	FBgn0033690	FBgn0001196	FBgn0031450
FBgn0034496	FBgn0022029	FBgn0051618	FBgn0024754
FBgn0010356	FBgn0034496	FBgn0053808	FBgn0002707
FBgn0036191	FBgn0010356	FBgn0053814	FBgn0000490
FBgn0037950	FBgn0036191	FBgn0053817	FBgn0037709
FBgn0034577	FBgn0037950	FBgn0053820	FBgn0031039
FBgn0039258	FBgn0034577	FBgn0053823	FBgn0051118
FBgn0000464	FBgn0039258	FBgn0053826	FBgn0016797
FBgn0013303	FBgn0000464	FBgn0053829	FBgn0035147
FBgn0033095	FBgn0013303	FBgn0053832	FBgn0035147
FBgn0037024	FBgn0033095	FBgn0053835	FBgn0025866
FBgn0026479	FBgn0037024	FBgn0053838	FBgn0025866
FBgn0262526	FBgn0026479	FBgn0053841	FBgn0025639
FBgn0262526	FBgn0262526	FBgn0053844	FBgn0001196
FBgn0032213	FBgn0262526	FBgn0053847	FBgn0051618
FBgn0003887	FBgn0032213	FBgn0053850	FBgn0053808
FBgn0040394	FBgn0003887	FBgn0053862	FBgn0053814
FBgn0030037	FBgn0040394	FBgn0053865	FBgn0053817
FBgn0001233	FBgn0030037	FBgn0004837	FBgn0053820
FBgn0001233	FBgn0001233	FBgn0004837	FBgn0053823
FBgn0010282	FBgn0001233	FBgn0032744	FBgn0053826
FBgn0030304	FBgn0010282	FBgn0264953	FBgn0053829
FBgn0030011	FBgn0030304	FBgn0003557	FBgn0053832
FBgn0029896	FBgn0030011	FBgn0003557	FBgn0053835
FBgn0032222	FBgn0029896	FBgn0005674	FBgn0053838
FBgn0032467	FBgn0032222	FBgn0013733	FBgn0053841
FBgn0027617	FBgn0032467	FBgn0263005	FBgn0053844
FBgn0030529	FBgn0027617	FBgn0036659	FBgn0053847
FBgn0053513	FBgn0030529	FBgn0030049	FBgn0053850
FBgn0027057	FBgn0053513	FBgn0052281	FBgn0053862
FBgn0039349	FBgn0027057	FBgn0052072	FBgn0053865
FBgn0000046	FBgn0039349	FBgn0031286	FBgn0004837
FBgn0034264	FBgn0000046	FBgn0024285	FBgn0004837
FBgn0039738	FBgn0034264	FBgn0031657	FBgn0264953
FBgn0263916	FBgn0039738	FBgn0086656	FBgn0003557
FBgn0013953	FBgn0263916	FBgn0020309	FBgn0003557
FBgn0004516	FBgn0013953	FBgn0261283	FBgn0005674
FBgn0004516	FBgn0004516	FBgn0011754	FBgn0013733
FBgn0020389	FBgn0004516	FBgn0032956	FBgn0263005
FBgn0035911	FBgn0020389	FBgn0037680	FBgn0036659
FBgn0031771	FBgn0035911	FBgn0037203	FBgn0030049
FBgn0034231	FBgn0031771	FBgn0035689	FBgn0052281
FBgn0030330	FBgn0034231	FBgn0003479	FBgn0036571
FBgn0036824	FBgn0030330	FBgn0027103	FBgn0036571
FBgn0037074	FBgn0036824	FBgn0039056	FBgn0026378
FBgn0027548	FBgn0037074	FBgn0264357	FBgn0052072
FBgn0011582	FBgn0027548	FBgn0051635	FBgn0031286
FBgn0031036	FBgn0011582	FBgn0039909	FBgn0024285
FBgn0035724	FBgn0031036	FBgn0260632	FBgn0031657
FBgn0001186	FBgn0035724	FBgn0030512	FBgn0265194
FBgn0264672	FBgn0001186	FBgn0030512	FBgn0032721
FBgn0264672	FBgn0264672	FBgn0262562	FBgn0086656
FBgn0039025	FBgn0264672	FBgn0033690	FBgn0020309
FBgn0000100	FBgn0039025	FBgn0022029	FBgn0261283
FBgn0000100	FBgn0000100	FBgn0034496	FBgn0011754
FBgn0261445	FBgn0000100	FBgn0010356	FBgn0032956
FBgn0085387	FBgn0261445	FBgn0036191	FBgn0037680
FBgn0250871	FBgn0085387	FBgn0037950	FBgn0050118
FBgn0035145	FBgn0250871	FBgn0034577	FBgn0037203
FBgn0034270	FBgn0035145	FBgn0051145	FBgn0035689
FBgn0010414	FBgn0034270	FBgn0051145	FBgn0003479
FBgn0038630	FBgn0010414	FBgn0039258	FBgn0027103
FBgn0036300	FBgn0038630	FBgn0000464	FBgn0039056
FBgn0001301	FBgn0036300	FBgn0013303	FBgn0264357
FBgn0040227	FBgn0001301	FBgn0033095	FBgn0039909
FBgn0041633	FBgn0040227	FBgn0037024	FBgn0260632
FBgn0051547	FBgn0041633	FBgn0026479	FBgn0030512
FBgn0261885	FBgn0051547	FBgn0262526	FBgn0030512
FBgn0261885	FBgn0261885	FBgn0262526	FBgn0262562
FBgn0004034	FBgn0261885	FBgn0032213	FBgn0033690
FBgn0039862	FBgn0004034	FBgn0003887	FBgn0022029
FBgn0030482	FBgn0039862	FBgn0040394	FBgn0014395
FBgn0000557	FBgn0030482	FBgn0030037	FBgn0034496
FBgn0000557	FBgn0000557	FBgn0001233	FBgn0010356
FBgn0010803	FBgn0000557	FBgn0001233	FBgn0036191
FBgn0000659	FBgn0010803	FBgn0010282	FBgn0033485
FBgn0000659	FBgn0000659	FBgn0030304	FBgn0037950
FBgn0036621	FBgn0000659	FBgn0030011	FBgn0034577
FBgn0267385	FBgn0036621	FBgn0029896	FBgn0051145
FBgn0000520	FBgn0267385	FBgn0032222	FBgn0051145
FBgn0261984	FBgn0000520	FBgn0032467	FBgn0039258
FBgn0005666	FBgn0037442	FBgn0027617	FBgn0000464
FBgn0035402	FBgn0261984	FBgn0030529	FBgn0038774
FBgn0031449	FBgn0005666	FBgn0041781	FBgn0013303
FBgn0039016	FBgn0035402	FBgn0053513	FBgn0033095
FBgn0261260	FBgn0031449	FBgn0027057	FBgn0037024
FBgn0000146	FBgn0039016	FBgn0039349	FBgn0026479
FBgn0086917	FBgn0261260	FBgn0265356	FBgn0028662
FBgn0261268	FBgn0000146	FBgn0000046	FBgn0262526
FBgn0013995	FBgn0086917	FBgn0034264	FBgn0262526
FBgn0028500	FBgn0261268	FBgn0039738	FBgn0032213
FBgn0040238	FBgn0013995	FBgn0035121	FBgn0003887
FBgn0023179	FBgn0028500	FBgn0263916	FBgn0028360
FBgn0011270	FBgn0040238	FBgn0013953	FBgn0040394
FBgn0011715	FBgn0023179	FBgn0003388	FBgn0030037
FBgn0027583	FBgn0011270	FBgn0004516	FBgn0001233
FBgn0261456	FBgn0011715	FBgn0004516	FBgn0001233
FBgn0029114	FBgn0027583	FBgn0020389	FBgn0010282
FBgn0003386	FBgn0261456	FBgn0035911	FBgn0030304
FBgn0261524	FBgn0029114	FBgn0031771	FBgn0030011
FBgn0011710	FBgn0003386	FBgn0034231	FBgn0029896
FBgn0011710	FBgn0261524	FBgn0030330	FBgn0032222
FBgn0039688	FBgn0011710	FBgn0039713	FBgn0032467
FBgn0035266	FBgn0011710	FBgn0035501	FBgn0001974
FBgn0028546	FBgn0039688	FBgn0036824	FBgn0027617
FBgn0026787	FBgn0035266	FBgn0020391	FBgn0030529
FBgn0024227	FBgn0028546	FBgn0037592	FBgn0041781
FBgn0035995	FBgn0026787	FBgn0043884	FBgn0086908
FBgn0039557	FBgn0024227	FBgn0037074	FBgn0053513
FBgn0026192	FBgn0035995	FBgn0027548	FBgn0027057
FBgn0262867	FBgn0039557	FBgn0011582	FBgn0039349
FBgn0004419	FBgn0026192	FBgn0031036	FBgn0265356
FBgn0034455	FBgn0262867	FBgn0020388	FBgn0038401
FBgn0038965	FBgn0004419	FBgn0035724	FBgn0000046
FBgn0032863	FBgn0034455	FBgn0264815	FBgn0034264
FBgn0035143	FBgn0038965	FBgn0001186	FBgn0050291
FBgn0040370	FBgn0032863	FBgn0027493	FBgn0039738
FBgn0029736	FBgn0015376	FBgn0264672	FBgn0035121
FBgn0021995	FBgn0035143	FBgn0264672	FBgn0263916
FBgn0260012	FBgn0040370	FBgn0039025	FBgn0033668
FBgn0003278	FBgn0029736	FBgn0000100	FBgn0013953
FBgn0261439	FBgn0021995	FBgn0000100	FBgn0003388
FBgn0039537	FBgn0260012	FBgn0261445	FBgn0004516
FBgn0035107	FBgn0003278	FBgn0085387	FBgn0004516
FBgn0264574	FBgn0261439	FBgn0250871	FBgn0020389
FBgn0012037	FBgn0039537	FBgn0035145	FBgn0035911
FBgn0262782	FBgn0035107	FBgn0034270	FBgn0031771
FBgn0004449	FBgn0264574	FBgn0010414	FBgn0034231
FBgn0037093	FBgn0012037	FBgn0038630	FBgn0030330
FBgn0037093	FBgn0262782	FBgn0036300	FBgn0039713
FBgn0001308	FBgn0004449	FBgn0001301	FBgn0035501
FBgn0086367	FBgn0037093	FBgn0031379	FBgn0036824
FBgn0026181	FBgn0037093	FBgn0040227	FBgn0020391
FBgn0029843	FBgn0001308	FBgn0041633	FBgn0037592
FBgn0031170	FBgn0086367	FBgn0051547	FBgn0043884
FBgn0037141	FBgn0026181	FBgn0261885	FBgn0037074
FBgn0039117	FBgn0029843	FBgn0261885	FBgn0027548
FBgn0026250	FBgn0031170	FBgn0004034	FBgn0011582
FBgn0038738	FBgn0037141	FBgn0039862	FBgn0031036
FBgn0052000	FBgn0039117	FBgn0029833	FBgn0020388
FBgn0010812	FBgn0026250	FBgn0036449	FBgn0038924
FBgn0002566	FBgn0038738	FBgn0030482	FBgn0035724
FBgn0028646	FBgn0052000	FBgn0000557	FBgn0264815
FBgn0000024	FBgn0010812	FBgn0000557	FBgn0001186
FBgn0000024	FBgn0002566	FBgn0038593	FBgn0027493
FBgn0004649	FBgn0028646	FBgn0010803	FBgn0264672
FBgn0039617	FBgn0000024	FBgn0000659	FBgn0264672
FBgn0263603	FBgn0000024	FBgn0000659	FBgn0039025
FBgn0011692	FBgn0004649	FBgn0036621	FBgn0000100
FBgn0262866	FBgn0039617	FBgn0032987	FBgn0000100
FBgn0037108	FBgn0263603	FBgn0051860	FBgn0261445
FBgn0000116	FBgn0011692	FBgn0267385	FBgn0037962
FBgn0000116	FBgn0262866	FBgn0000520	FBgn0085387
FBgn0028507	FBgn0037108	FBgn0037442	FBgn0250871
FBgn0029176	FBgn0000116	FBgn0262614	FBgn0035145
FBgn0030930	FBgn0000116	FBgn0261984	FBgn0034270
FBgn0030930	FBgn0028507	FBgn0005666	FBgn0010414
FBgn0259734	FBgn0029176	FBgn0015829	FBgn0038630
FBgn0031990	FBgn0030930	FBgn0035402	FBgn0036300
FBgn0030053	FBgn0030930	FBgn0031449	FBgn0001301
FBgn0039175	FBgn0259734	FBgn0039016	FBgn0031379
FBgn0058006	FBgn0031990	FBgn0259246	FBgn0040227
FBgn0002989	FBgn0030053	FBgn0261260	FBgn0041633
FBgn0261112	FBgn0039175	FBgn0000455	FBgn0036697
FBgn0041171	FBgn0058006	FBgn0038961	FBgn0037708
FBgn0032246	FBgn0002989	FBgn0000146	FBgn0051547
FBgn0053138	FBgn0261112	FBgn0086917	FBgn0004838
FBgn0030499	FBgn0041171	FBgn0261268	FBgn0004838
FBgn0052238	FBgn0032246	FBgn0013995	FBgn0261885
FBgn0261788	FBgn0053138	FBgn0028500	FBgn0261885
FBgn0011829	FBgn0030499	FBgn0040238	FBgn0004034
FBgn0030327	FBgn0052238	FBgn0023179	FBgn0039862
FBgn0037044	FBgn0261788	FBgn0261049	FBgn0029833
FBgn0037718	FBgn0011829	FBgn0004379	FBgn0036449
FBgn0265082	FBgn0030327	FBgn0033891	FBgn0030482
FBgn0086346	FBgn0037044	FBgn0030839	FBgn0000557
FBgn0004657	FBgn0037718	FBgn0011270	FBgn0000557
FBgn0004657	FBgn0265082	FBgn0011715	FBgn0038593
FBgn0266450	FBgn0086346	FBgn0032397	FBgn0010803
FBgn0031260	FBgn0004657	FBgn0027583	FBgn0000659
FBgn0051453	FBgn0004657	FBgn0261456	FBgn0000659
FBgn0036715	FBgn0266450	FBgn0029114	FBgn0036621
FBgn0265296	FBgn0031260	FBgn0260397	FBgn0037465
FBgn0000147	FBgn0051453	FBgn0260397	FBgn0010382
FBgn0034271	FBgn0036715	FBgn0003386	FBgn0032987
FBgn0039348	FBgn0265296	FBgn0261524	FBgn0051860
FBgn0050069	FBgn0000147	FBgn0011710	FBgn0027568
FBgn0035400	FBgn0034271	FBgn0011710	FBgn0033210
FBgn0261602	FBgn0039348	FBgn0039688	FBgn0267385
FBgn0004619	FBgn0050069	FBgn0026189	FBgn0000520
FBgn0039219	FBgn0035400	FBgn0026189	FBgn0037442
FBgn0033377	FBgn0261602	FBgn0035266	FBgn0037092
FBgn0038870	FBgn0004619	FBgn0028546	FBgn0262614
FBgn0031519	FBgn0039219	FBgn0004882	FBgn0261984
FBgn0002891	FBgn0033377	FBgn0026787	FBgn0005666
FBgn0260655	FBgn0038870	FBgn0024227	FBgn0033661
FBgn0053182	FBgn0031519	FBgn0035995	FBgn0086444
FBgn0053182	FBgn0002891	FBgn0039557	FBgn0015829
FBgn0267790	FBgn0260655	FBgn0026192	FBgn0035402
FBgn0004391	FBgn0053182	FBgn0053116	FBgn0031703
FBgn0010173	FBgn0053182	FBgn0083975	FBgn0031449
FBgn0034646	FBgn0267790	FBgn0262867	FBgn0039016
FBgn0086906	FBgn0004391	FBgn0004419	FBgn0259246
FBgn0014002	FBgn0010173	FBgn0033015	FBgn0261260
FBgn0014002	FBgn0034646	FBgn0034455	FBgn0000455
FBgn0052432	FBgn0086906	FBgn0028343	FBgn0038961
FBgn0035203	FBgn0014002	FBgn0038965	FBgn0031078
FBgn0013770	FBgn0014002	FBgn0032863	FBgn0000146
FBgn0024277	FBgn0052432	FBgn0005631	FBgn0086917
FBgn0032819	FBgn0035203	FBgn0027587	FBgn0261268
FBgn0004856	FBgn0013770	FBgn0015376	FBgn0013995
FBgn0004856	FBgn0024277	FBgn0020407	FBgn0028500
FBgn0027525	FBgn0032819	FBgn0035143	FBgn0031418
FBgn0029690	FBgn0004856	FBgn0040370	FBgn0040238
FBgn0003008	FBgn0004856	FBgn0029736	FBgn0023179
FBgn0052344	FBgn0027525	FBgn0021995	FBgn0261049
FBgn0036662	FBgn0029690	FBgn0020626	FBgn0004379
FBgn0000018	FBgn0003008	FBgn0260012	FBgn0033891
FBgn0022774	FBgn0052344	FBgn0003278	FBgn0033226
FBgn0033192	FBgn0036662	FBgn0261439	FBgn0030839
FBgn0000667	FBgn0000018	FBgn0039537	FBgn0040347
FBgn0000667	FBgn0022774	FBgn0010441	FBgn0026718
FBgn0032031	FBgn0033192	FBgn0038810	FBgn0011270
FBgn0036892	FBgn0000667	FBgn0035107	FBgn0011715
FBgn0032378	FBgn0000667	FBgn0021814	FBgn0032397
FBgn0261361	FBgn0032031	FBgn0264574	FBgn0027583
FBgn0262516	FBgn0036892	FBgn0012037	FBgn0261456
FBgn0037073	FBgn0032378	FBgn0035290	FBgn0029114
FBgn0033912	FBgn0261361	FBgn0262782	FBgn0260397
FBgn0037339	FBgn0262516	FBgn0004449	FBgn0260397
FBgn0036316	FBgn0037073	FBgn0030699	FBgn0003386
FBgn0001230	FBgn0033912	FBgn0037093	FBgn0261524
FBgn0052438	FBgn0037339	FBgn0037093	FBgn0011710
FBgn0033367	FBgn0036316	FBgn0001308	FBgn0011710
FBgn0039156	FBgn0001230	FBgn0039627	FBgn0039688
FBgn0036813	FBgn0052438	FBgn0086367	FBgn0026189
FBgn0052103	FBgn0033367	FBgn0034709	FBgn0026189
FBgn0037021	FBgn0039156	FBgn0026181	FBgn0035266
FBgn0011592	FBgn0036813	FBgn0029843	FBgn0028546
FBgn0015282	FBgn0052103	FBgn0031170	FBgn0004882
FBgn0263131	FBgn0037021	FBgn0035374	FBgn0036510
FBgn0035714	FBgn0011592	FBgn0037141	FBgn0036510
FBgn0031571	FBgn0015282	FBgn0039117	FBgn0026787
FBgn0024889	FBgn0263131	FBgn0026250	FBgn0024227
FBgn0038072	FBgn0035714	FBgn0040918	FBgn0035995
FBgn0014028	FBgn0031571	FBgn0038738	FBgn0039557
FBgn0014870	FBgn0024889	FBgn0052000	FBgn0033169
FBgn0087035	FBgn0038072	FBgn0265630	FBgn0026192
FBgn0037443	FBgn0014028	FBgn0010812	FBgn0053116
FBgn0034045	FBgn0014870	FBgn0002566	FBgn0040493
FBgn0051674	FBgn0087035	FBgn0040056	FBgn0083975
FBgn0030778	FBgn0037443	FBgn0028646	FBgn0262867
FBgn0011288	FBgn0034045	FBgn0000024	FBgn0031304
FBgn0033074	FBgn0051674	FBgn0000024	FBgn0004419
FBgn0028434	FBgn0030778	FBgn0043456	FBgn0262111
FBgn0034402	FBgn0011288	FBgn0043456	FBgn0033015
FBgn0033710	FBgn0033074	FBgn0004649	FBgn0034455
FBgn0020626	FBgn0028434	FBgn0039617	FBgn0001092
FBgn0032192	FBgn0034402	FBgn0263603	FBgn0024945
FBgn0033984	FBgn0033710	FBgn0011692	FBgn0038965
FBgn0266098	FBgn0020626	FBgn0262866	FBgn0032863
FBgn0026876	FBgn0032192	FBgn0037108	FBgn0005631
FBgn0019990	FBgn0033984	FBgn0000116	FBgn0027587
FBgn0029870	FBgn0266098	FBgn0000116	FBgn0015376
FBgn0035498	FBgn0026876	FBgn0028507	FBgn0020407
FBgn0036030	FBgn0019990	FBgn0029176	FBgn0035143
FBgn0036030	FBgn0029870	FBgn0030930	FBgn0040370
FBgn0035923	FBgn0035498	FBgn0030930	FBgn0029736
FBgn0003861	FBgn0036030	FBgn0036454	FBgn0021995
FBgn0003732	FBgn0036030	FBgn0259734	FBgn0020626
FBgn0028325	FBgn0035923	FBgn0031990	FBgn0260012
FBgn0265178	FBgn0003861	FBgn0030053	FBgn0003278
FBgn0003744	FBgn0003732	FBgn0037716	FBgn0261439
FBgn0003744	FBgn0028325	FBgn0039175	FBgn0039537
FBgn0001248	FBgn0265178	FBgn0058006	FBgn0038810
FBgn0025743	FBgn0003744	FBgn0002989	FBgn0035107
FBgn0000377	FBgn0003744	FBgn0261112	FBgn0021814
FBgn0004647	FBgn0001248	FBgn0041171	FBgn0264574
FBgn0034497	FBgn0025743	FBgn0032246	FBgn0012037
FBgn0001139	FBgn0000377	FBgn0053138	FBgn0034583
FBgn0261065	FBgn0004647	FBgn0030499	FBgn0035290
FBgn0023177	FBgn0034497	FBgn0052238	FBgn0262782
FBgn0023177	FBgn0001139	FBgn0261788	FBgn0004449
FBgn0035207	FBgn0261065	FBgn0038369	FBgn0030699
FBgn0264560	FBgn0023177	FBgn0038369	FBgn0037093
FBgn0023542	FBgn0023177	FBgn0028577	FBgn0037093
FBgn0015721	FBgn0035207	FBgn0011829	FBgn0035632
FBgn0027086	FBgn0264560	FBgn0030327	FBgn0001308
FBgn0037011	FBgn0023542	FBgn0037044	FBgn0039627
FBgn0028436	FBgn0015721	FBgn0028916	FBgn0086367
FBgn0025633	FBgn0027086	FBgn0031356	FBgn0034709
FBgn0036544	FBgn0037011	FBgn0027873	FBgn0032629
FBgn0031500	FBgn0028436	FBgn0037718	FBgn0026181
FBgn0051716	FBgn0025633	FBgn0265082	FBgn0040475
FBgn0032453	FBgn0036544	FBgn0086346	FBgn0029843
FBgn0021760	FBgn0031500	FBgn0004657	FBgn0031170
FBgn0031216	FBgn0051716	FBgn0004657	FBgn0035374
FBgn0037690	FBgn0032453	FBgn0266450	FBgn0038146
FBgn0037690	FBgn0021760	FBgn0015391	FBgn0037141
FBgn0259152	FBgn0031216	FBgn0031260	FBgn0039117
FBgn0037703	FBgn0037690	FBgn0051453	FBgn0038652
FBgn0038877	FBgn0037690	FBgn0036715	FBgn0026250
FBgn0038376	FBgn0259152	FBgn0265296	FBgn0024947
FBgn0259108	FBgn0037703	FBgn0000147	FBgn0040918
FBgn0259108	FBgn0038877	FBgn0034271	FBgn0038738
FBgn0053139	FBgn0031854	FBgn0035850	FBgn0052000
FBgn0011703	FBgn0038376	FBgn0039348	FBgn0265630
FBgn0034964	FBgn0259108	FBgn0050069	FBgn0010812
FBgn0250907	FBgn0259108	FBgn0035400	FBgn0002566
FBgn0250907	FBgn0053139	FBgn0020309	FBgn0040056
FBgn0003996	FBgn0011703	FBgn0261602	FBgn0031893
FBgn0025740	FBgn0034964	FBgn0004619	FBgn0028646
FBgn0025740	FBgn0250907	FBgn0039219	FBgn0000024
FBgn0030087	FBgn0250907	FBgn0015268	FBgn0000024
FBgn0025592	FBgn0003996	FBgn0033377	FBgn0043456
FBgn0261509	FBgn0025740	FBgn0034654	FBgn0043456
FBgn0039902	FBgn0025740	FBgn0031885	FBgn0004649
FBgn0265935	FBgn0030087	FBgn0038870	FBgn0039617
FBgn0050103	FBgn0025592	FBgn0031519	FBgn0263603
FBgn0024921	FBgn0261509	FBgn0086370	FBgn0030701
FBgn0033958	FBgn0039902	FBgn0002891	FBgn0011692
FBgn0023023	FBgn0265935	FBgn0260655	FBgn0262866
FBgn0027515	FBgn0050103	FBgn0261403	FBgn0037108
FBgn0024811	FBgn0024921	FBgn0035830	FBgn0030969
FBgn0015805	FBgn0033958	FBgn0053182	FBgn0036004
FBgn0039234	FBgn0023023	FBgn0053182	FBgn0031148
FBgn0039234	FBgn0027515	FBgn0003206	FBgn0000116
FBgn0033760	FBgn0024811	FBgn0020378	FBgn0000116
FBgn0051619	FBgn0015805	FBgn0028540	FBgn0028507
FBgn0028382	FBgn0039234	FBgn0267790	FBgn0029176
FBgn0028693	FBgn0039234	FBgn0004391	FBgn0030930
FBgn0086711	FBgn0033760	FBgn0010173	FBgn0030930
FBgn0260934	FBgn0051619	FBgn0034646	FBgn0036454
FBgn0025373	FBgn0028382	FBgn0086906	FBgn0259734
FBgn0034909	FBgn0028693	FBgn0037819	FBgn0031990
FBgn0034641	FBgn0086711	FBgn0014002	FBgn0030053
FBgn0033155	FBgn0260934	FBgn0014002	FBgn0037716
FBgn0003334	FBgn0025373	FBgn0052432	FBgn0041100
FBgn0025641	FBgn0034909	FBgn0035203	FBgn0039175
FBgn0033814	FBgn0034641	FBgn0003943	FBgn0058006
FBgn0036043	FBgn0033155	FBgn0003943	FBgn0031574
FBgn0031769	FBgn0003334	FBgn0013770	FBgn0002989
FBgn0085425	FBgn0025641	FBgn0024277	FBgn0261112
FBgn0013307	FBgn0033814	FBgn0053208	FBgn0041171
FBgn0020224	FBgn0036043	FBgn0032819	FBgn0032246
FBgn0032880	FBgn0031769	FBgn0004856	FBgn0053138
FBgn0266438	FBgn0085425	FBgn0004856	FBgn0030499
FBgn0032154	FBgn0013307	FBgn0027525	FBgn0052238
FBgn0010391	FBgn0020224	FBgn0037010	FBgn0261788
FBgn0259227	FBgn0032880	FBgn0029690	FBgn0038369
FBgn0004117	FBgn0266438	FBgn0003008	FBgn0038369
FBgn0031321	FBgn0032821	FBgn0052344	FBgn0039150
FBgn0039272	FBgn0032821	FBgn0029820	FBgn0028577
FBgn0031229	FBgn0032154	FBgn0036662	FBgn0011829
FBgn0029118	FBgn0010391	FBgn0037323	FBgn0030327
FBgn0027364	FBgn0259227	FBgn0000018	FBgn0037044
FBgn0015777	FBgn0004117	FBgn0022774	FBgn0028916
FBgn0015777	FBgn0031321	FBgn0039282	FBgn0031356
FBgn0002622	FBgn0039272	FBgn0260487	FBgn0027873
FBgn0031298	FBgn0031229	FBgn0033192	FBgn0037718
FBgn0035726	FBgn0029118	FBgn0036018	FBgn0265082
FBgn0004611	FBgn0027364	FBgn0051224	FBgn0086346
FBgn0031149	FBgn0015777	FBgn0000667	FBgn0024360
FBgn0032783	FBgn0015777	FBgn0000667	FBgn0004657
FBgn0034145	FBgn0002622	FBgn0032031	FBgn0004657
FBgn0034145	FBgn0031298	FBgn0036892	FBgn0266450
FBgn0036141	FBgn0035726	FBgn0032378	FBgn0001197
FBgn0036381	FBgn0004611	FBgn0261361	FBgn0034232
FBgn0003517	FBgn0031149	FBgn0262516	FBgn0015391
FBgn0003517	FBgn0032783	FBgn0037073	FBgn0031260
FBgn0031568	FBgn0034145	FBgn0033912	FBgn0030467
FBgn0037356	FBgn0034145	FBgn0002791	FBgn0051453
FBgn0031645	FBgn0036141	FBgn0037339	FBgn0035610
FBgn0260746	FBgn0036381	FBgn0036316	FBgn0036715
FBgn0002525	FBgn0003517	FBgn0001230	FBgn0265296
FBgn0002525	FBgn0003517	FBgn0015351	FBgn0000147
FBgn0027588	FBgn0031568	FBgn0052438	FBgn0034271
FBgn0042138	FBgn0037356	FBgn0033367	FBgn0035850
FBgn0036821	FBgn0031645	FBgn0039156	FBgn0039348
FBgn0038974	FBgn0260746	FBgn0036813	FBgn0038747
FBgn0031835	FBgn0002525	FBgn0052103	FBgn0050069
FBgn0020235	FBgn0002525	FBgn0037021	FBgn0035400
FBgn0034745	FBgn0027588	FBgn0011592	FBgn0038737
FBgn0029879	FBgn0042138	FBgn0261274	FBgn0261602
FBgn0000299	FBgn0036821	FBgn0004868	FBgn0004619
FBgn0001991	FBgn0038974	FBgn0015282	FBgn0039219
FBgn0038436	FBgn0261647	FBgn0051155	FBgn0015268
FBgn0033763	FBgn0031835	FBgn0021761	FBgn0033377
FBgn0005586	FBgn0020235	FBgn0263131	FBgn0034654
FBgn0052704	FBgn0034745	FBgn0035714	FBgn0031885
FBgn0262126	FBgn0029879	FBgn0031571	FBgn0038870
FBgn0038195	FBgn0000299	FBgn0024889	FBgn0031519
FBgn0033205	FBgn0001991	FBgn0038072	FBgn0052227
FBgn0039241	FBgn0038436	FBgn0014028	FBgn0036964
FBgn0011205	FBgn0033763	FBgn0014870	FBgn0036967
FBgn0265767	FBgn0005586	FBgn0043458	FBgn0002891
FBgn0266581	FBgn0052704	FBgn0087035	FBgn0260655
FBgn0000346	FBgn0262126	FBgn0037443	FBgn0261403
FBgn0000346	FBgn0038195	FBgn0034045	FBgn0000394
FBgn0261787	FBgn0033205	FBgn0051674	FBgn0039875
FBgn0025117	FBgn0039241	FBgn0005322	FBgn0035830
FBgn0035039	FBgn0011205	FBgn0030778	FBgn0053182
FBgn0027054	FBgn0265767	FBgn0027611	FBgn0053182
FBgn0027054	FBgn0266581	FBgn0011288	FBgn0261953
FBgn0004363	FBgn0000346	FBgn0038603	FBgn0015286
FBgn0004363	FBgn0000346	FBgn0036354	FBgn0019972
FBgn0004511	FBgn0261787	FBgn0087007	FBgn0020378
FBgn0261383	FBgn0025117	FBgn0033074	FBgn0032225
FBgn0031020	FBgn0035039	FBgn0028434	FBgn0028540
FBgn0000273	FBgn0027054	FBgn0034402	FBgn0267790
FBgn0013750	FBgn0027054	FBgn0033710	FBgn0004391
FBgn0020616	FBgn0004363	FBgn0032192	FBgn0010173
FBgn0027088	FBgn0004363	FBgn0033984	FBgn0034646
FBgn0030809	FBgn0004511	FBgn0036911	FBgn0035205
FBgn0030809	FBgn0261383	FBgn0266098	FBgn0086906
FBgn0011259	FBgn0031020	FBgn0030486	FBgn0037819
FBgn0037647	FBgn0000273	FBgn0026876	FBgn0014002
FBgn0031975	FBgn0013750	FBgn0019990	FBgn0014002
FBgn0004456	FBgn0020616	FBgn0029870	FBgn0052432
FBgn0034989	FBgn0027088	FBgn0035498	FBgn0031034
FBgn0261341	FBgn0030809	FBgn0036030	FBgn0035203
FBgn0015799	FBgn0030809	FBgn0036030	FBgn0003943
FBgn0052528	FBgn0011259	FBgn0035923	FBgn0003943
FBgn0014009	FBgn0037647	FBgn0003861	FBgn0013770
FBgn0035026	FBgn0031975	FBgn0003732	FBgn0027615
FBgn0001330	FBgn0004456	FBgn0028325	FBgn0024277
FBgn0001330	FBgn0034989	FBgn0265178	FBgn0262169
FBgn0033584	FBgn0261341	FBgn0025635	FBgn0053208
FBgn0267350	FBgn0015799	FBgn0003744	FBgn0032819
FBgn0003210	FBgn0052528	FBgn0003744	FBgn0004856
FBgn0024804	FBgn0000028	FBgn0001248	FBgn0004856
FBgn0037665	FBgn0014009	FBgn0025743	FBgn0027525
FBgn0039667	FBgn0035026	FBgn0000377	FBgn0037010
FBgn0250791	FBgn0001330	FBgn0004647	FBgn0029690
FBgn0039734	FBgn0001330	FBgn0034497	FBgn0003008
FBgn0261934	FBgn0033584	FBgn0029778	FBgn0052344
FBgn0086384	FBgn0267350	FBgn0001139	FBgn0029820
FBgn0045852	FBgn0003210	FBgn0261065	FBgn0029906
FBgn0045852	FBgn0024804	FBgn0038649	FBgn0036662
FBgn0038964	FBgn0037665	FBgn0023177	FBgn0037323
FBgn0015925	FBgn0039667	FBgn0023177	FBgn0000018
FBgn0260861	FBgn0250791	FBgn0035207	FBgn0022774
FBgn0003169	FBgn0039734	FBgn0264560	FBgn0039282
FBgn0033633	FBgn0261934	FBgn0023542	FBgn0260487
FBgn0026059	FBgn0086384	FBgn0015721	FBgn0033192
FBgn0039943	FBgn0045852	FBgn0033431	FBgn0036018
FBgn0020622	FBgn0045852	FBgn0027086	FBgn0051224
FBgn0261955	FBgn0038964	FBgn0037011	FBgn0000667
FBgn0028982	FBgn0015925	FBgn0028436	FBgn0000667
FBgn0041147	FBgn0260861	FBgn0037687	FBgn0032031
FBgn0031759	FBgn0003169	FBgn0025633	FBgn0036892
FBgn0031759	FBgn0033633	FBgn0036544	FBgn0262975
FBgn0033029	FBgn0026059	FBgn0031500	FBgn0032378
FBgn0004867	FBgn0039943	FBgn0001491	FBgn0261361
FBgn0004867	FBgn0020622	FBgn0039407	FBgn0262516
FBgn0262735	FBgn0261955	FBgn0015295	FBgn0037073
FBgn0035947	FBgn0028982	FBgn0051716	FBgn0033912
FBgn0029706	FBgn0041147	FBgn0032453	FBgn0002791
FBgn0052105	FBgn0031759	FBgn0021760	FBgn0037339
FBgn0032688	FBgn0031759	FBgn0031216	FBgn0038244
FBgn0037648	FBgn0033029	FBgn0039255	FBgn0036316
FBgn0037329	FBgn0004867	FBgn0037690	FBgn0038610
FBgn0031107	FBgn0004867	FBgn0037690	FBgn0001230
FBgn0028695	FBgn0262735	FBgn0259152	FBgn0032398
FBgn0053531	FBgn0035947	FBgn0037703	FBgn0264978
FBgn0028375	FBgn0029706	FBgn0038877	FBgn0037270
FBgn0003716	FBgn0052105	FBgn0031854	FBgn0052438
FBgn0051708	FBgn0032688	FBgn0038376	FBgn0033367
FBgn0013812	FBgn0037648	FBgn0259108	FBgn0039156
FBgn0037537	FBgn0037329	FBgn0259108	FBgn0036813
FBgn0030344	FBgn0031107	FBgn0053139	FBgn0052103
FBgn0032482	FBgn0028695	FBgn0011703	FBgn0037021
FBgn0043005	FBgn0053531	FBgn0034964	FBgn0036144
FBgn0039160	FBgn0028375	FBgn0014037	FBgn0036144
FBgn0015360	FBgn0003716	FBgn0011704	FBgn0011592
FBgn0034858	FBgn0051708	FBgn0250907	FBgn0261274
FBgn0265574	FBgn0013812	FBgn0250907	FBgn0004868
FBgn0250816	FBgn0037537	FBgn0003996	FBgn0058045
FBgn0014340	FBgn0030344	FBgn0025740	FBgn0015282
FBgn0030170	FBgn0032482	FBgn0025740	FBgn0051155
FBgn0001122	FBgn0043005	FBgn0030087	FBgn0003862
FBgn0053556	FBgn0039160	FBgn0025592	FBgn0021761
FBgn0003249	FBgn0015360	FBgn0036376	FBgn0263131
FBgn0022786	FBgn0034858	FBgn0261509	FBgn0035714
FBgn0023388	FBgn0265574	FBgn0039902	FBgn0031571
FBgn0002914	FBgn0250816	FBgn0032475	FBgn0024889
FBgn0039635	FBgn0014340	FBgn0265935	FBgn0038072
FBgn0029887	FBgn0030170	FBgn0038576	FBgn0014028
FBgn0015278	FBgn0001122	FBgn0050103	FBgn0014870
FBgn0034975	FBgn0053556	FBgn0024921	FBgn0013751
FBgn0003149	FBgn0003249	FBgn0038473	FBgn0043458
FBgn0003149	FBgn0022786	FBgn0033958	FBgn0020272
FBgn0031604	FBgn0023388	FBgn0023023	FBgn0020272
FBgn0003502	FBgn0002914	FBgn0027515	FBgn0087035
FBgn0085383	FBgn0030514	FBgn0002174	FBgn0037443
FBgn0035538	FBgn0039635	FBgn0014010	FBgn0003720
FBgn0015623	FBgn0029887	FBgn0024811	FBgn0034045
FBgn0015623	FBgn0015278	FBgn0015805	FBgn0051674
FBgn0085399	FBgn0034975	FBgn0039234	FBgn0005322
FBgn0086254	FBgn0003149	FBgn0039234	FBgn0030778
FBgn0250876	FBgn0003149	FBgn0033760	FBgn0038039
FBgn0015032	FBgn0031604	FBgn0051619	FBgn0027611
FBgn0031390	FBgn0003502	FBgn0260859	FBgn0011288
FBgn0027844	FBgn0085383	FBgn0028382	FBgn0038603
FBgn0016075	FBgn0035538	FBgn0028693	FBgn0033074
FBgn0259150	FBgn0015623	FBgn0086711	FBgn0028434
FBgn0039634	FBgn0015623	FBgn0260934	FBgn0034402
FBgn0039890	FBgn0085399	FBgn0025373	FBgn0039357
FBgn0033352	FBgn0086254	FBgn0028969	FBgn0033710
FBgn0030478	FBgn0038727	FBgn0034909	FBgn0032192
FBgn0019982	FBgn0250876	FBgn0033463	FBgn0033984
FBgn0014427	FBgn0015032	FBgn0034641	FBgn0036911
FBgn0019886	FBgn0031390	FBgn0033155	FBgn0266098
FBgn0037606	FBgn0027844	FBgn0003334	FBgn0026876
FBgn0035383	FBgn0016075	FBgn0025641	FBgn0019990
FBgn0027784	FBgn0259150	FBgn0033814	FBgn0029870
FBgn0011336	FBgn0039634	FBgn0036043	FBgn0035498
FBgn0260798	FBgn0039890	FBgn0039561	FBgn0037838
FBgn0260798	FBgn0033352	FBgn0031769	FBgn0031016
FBgn0032775	FBgn0030478	FBgn0085425	FBgn0030038
FBgn0039358	FBgn0019982	FBgn0050410	FBgn0036030
FBgn0035945	FBgn0014427	FBgn0030239	FBgn0036030
FBgn0028538	FBgn0019886	FBgn0013307	FBgn0035923
FBgn0020385	FBgn0037606	FBgn0020224	FBgn0031655
FBgn0260817	FBgn0035383	FBgn0011286	FBgn0003861
FBgn0021765	FBgn0027784	FBgn0032880	FBgn0004394
FBgn0085436	FBgn0011336	FBgn0266438	FBgn0003732
FBgn0036254	FBgn0260798	FBgn0032821	FBgn0028325
FBgn0029992	FBgn0260798	FBgn0032821	FBgn0265178
FBgn0036838	FBgn0032775	FBgn0032154	FBgn0030692
FBgn0035420	FBgn0039358	FBgn0010391	FBgn0003744
FBgn0033607	FBgn0035945	FBgn0025637	FBgn0003744
FBgn0005593	FBgn0028538	FBgn0259227	FBgn0259146
FBgn0005593	FBgn0020385	FBgn0013972	FBgn0001248
FBgn0039704	FBgn0260817	FBgn0004117	FBgn0025743
FBgn0017550	FBgn0021765	FBgn0031321	FBgn0000377
FBgn0260970	FBgn0085436	FBgn0039272	FBgn0004647
FBgn0003317	FBgn0036254	FBgn0031229	FBgn0034497
FBgn0037875	FBgn0029992	FBgn0026375	FBgn0029778
FBgn0032593	FBgn0036838	FBgn0029118	FBgn0001139
FBgn0039536	FBgn0035420	FBgn0015222	FBgn0261065
FBgn0031824	FBgn0033607	FBgn0001202	FBgn0038649
FBgn0004198	FBgn0005593	FBgn0027364	FBgn0038306
FBgn0016697	FBgn0005593	FBgn0015777	FBgn0023517
FBgn0032715	FBgn0039704	FBgn0015777	FBgn0040351
FBgn0027607	FBgn0017550	FBgn0028474	FBgn0023177
FBgn0260006	FBgn0260970	FBgn0002622	FBgn0023177
FBgn0026619	FBgn0003317	FBgn0031298	FBgn0035207
FBgn0032287	FBgn0037875	FBgn0035726	FBgn0264560
FBgn0263599	FBgn0032593	FBgn0033917	FBgn0023542
FBgn0016917	FBgn0039536	FBgn0031635	FBgn0015721
FBgn0010339	FBgn0031824	FBgn0004611	FBgn0033431
FBgn0033233	FBgn0004198	FBgn0031149	FBgn0037000
FBgn0263133	FBgn0016697	FBgn0032783	FBgn0027086
FBgn0020386	FBgn0032715	FBgn0052626	FBgn0037011
FBgn0020386	FBgn0027607	FBgn0034145	FBgn0028436
FBgn0015024	FBgn0260006	FBgn0034145	FBgn0037687
FBgn0035890	FBgn0026619	FBgn0036141	FBgn0025633
FBgn0038922	FBgn0032287	FBgn0036381	FBgn0036544
FBgn0002789	FBgn0263599	FBgn0003517	FBgn0031500
FBgn0027836	FBgn0016917	FBgn0003517	FBgn0013325
FBgn0028970	FBgn0010339	FBgn0052138	FBgn0001491
FBgn0053519	FBgn0033233	FBgn0031568	FBgn0030504
FBgn0036007	FBgn0263133	FBgn0037356	FBgn0030504
FBgn0039451	FBgn0020386	FBgn0264691	FBgn0039407
FBgn0021767	FBgn0020386	FBgn0031645	FBgn0015295
FBgn0031598	FBgn0015024	FBgn0260746	FBgn0051716
FBgn0000257	FBgn0035890	FBgn0002525	FBgn0032453
FBgn0000257	FBgn0038922	FBgn0002525	FBgn0021760
FBgn0032444	FBgn0002789	FBgn0027588	FBgn0032451
FBgn0029128	FBgn0027836	FBgn0037741	FBgn0031216
FBgn0025582	FBgn0028970	FBgn0042138	FBgn0037690
FBgn0086706	FBgn0053519	FBgn0036821	FBgn0037690
FBgn0031464	FBgn0036007	FBgn0038974	FBgn0032136
FBgn0031464	FBgn0039451	FBgn0023441	FBgn0259152
FBgn0024326	FBgn0021767	FBgn0261647	FBgn0037703
FBgn0004859	FBgn0031598	FBgn0031115	FBgn0038877
FBgn0040038	FBgn0000257	FBgn0031606	FBgn0031854
FBgn0010051	FBgn0000257	FBgn0031835	FBgn0038376
FBgn0024846	FBgn0032444	FBgn0020235	FBgn0259108
FBgn0000173	FBgn0029128	FBgn0034745	FBgn0259108
FBgn0000173	FBgn0025582	FBgn0051720	FBgn0053139
FBgn0002905	FBgn0086706	FBgn0029879	FBgn0011703
FBgn0051146	FBgn0031464	FBgn0035195	FBgn0034964
FBgn0011655	FBgn0031464	FBgn0035195	FBgn0011704
FBgn0003731	FBgn0024326	FBgn0004926	FBgn0250907
FBgn0262740	FBgn0004859	FBgn0000299	FBgn0250907
FBgn0030345	FBgn0040038	FBgn0001991	FBgn0003996
FBgn0015402	FBgn0010051	FBgn0003082	FBgn0036180
FBgn0036053	FBgn0024846	FBgn0038436	FBgn0025740
FBgn0025687	FBgn0000173	FBgn0017581	FBgn0025740
FBgn0022213	FBgn0000173	FBgn0033763	FBgn0030087
FBgn0259986	FBgn0002905	FBgn0005586	FBgn0037017
FBgn0031818	FBgn0051146	FBgn0052704	FBgn0025592
FBgn0003515	FBgn0011655	FBgn0262126	FBgn0036376
FBgn0260657	FBgn0003731	FBgn0038195	FBgn0261509
FBgn0034982	FBgn0262740	FBgn0033205	FBgn0039902
FBgn0265597	FBgn0030345	FBgn0039241	FBgn0032475
FBgn0036663	FBgn0015402	FBgn0011205	FBgn0265935
FBgn0042641	FBgn0036053	FBgn0031399	FBgn0036262
FBgn0042641	FBgn0025687	FBgn0031099	FBgn0040334
FBgn0030121	FBgn0022213	FBgn0031099	FBgn0038576
FBgn0037138	FBgn0259986	FBgn0011737	FBgn0050103
FBgn0262127	FBgn0031818	FBgn0011737	FBgn0024921
FBgn0052549	FBgn0003515	FBgn0001992	FBgn0038473
FBgn0039466	FBgn0260657	FBgn0001992	FBgn0033958
FBgn0027280	FBgn0034982	FBgn0011642	FBgn0036414
FBgn0033520	FBgn0265597	FBgn0265767	FBgn0023023
FBgn0010473	FBgn0036663	FBgn0262473	FBgn0027515
FBgn0010473	FBgn0042641	FBgn0266581	FBgn0002174
FBgn0028371	FBgn0042641	FBgn0000346	FBgn0014010
FBgn0031327	FBgn0030121	FBgn0000346	FBgn0024811
FBgn0033079	FBgn0037138	FBgn0261787	FBgn0015805
FBgn0028688	FBgn0262127	FBgn0025117	FBgn0039234
FBgn0036762	FBgn0052549	FBgn0030884	FBgn0039234
FBgn0014366	FBgn0039466	FBgn0035039	FBgn0033760
FBgn0032480	FBgn0027280	FBgn0027054	FBgn0051619
FBgn0051973	FBgn0033520	FBgn0027054	FBgn0260859
FBgn0036239	FBgn0010473	FBgn0004363	FBgn0028382
FBgn0010300	FBgn0010473	FBgn0004363	FBgn0028693
FBgn0003257	FBgn0028371	FBgn0038461	FBgn0086711
FBgn0035756	FBgn0031327	FBgn0004511	FBgn0015793
FBgn0025352	FBgn0033079	FBgn0261383	FBgn0260934
FBgn0035333	FBgn0028688	FBgn0031020	FBgn0025373
FBgn0052451	FBgn0036762	FBgn0035577	FBgn0028969
FBgn0037232	FBgn0014366	FBgn0000273	FBgn0034909
FBgn0015000	FBgn0032480	FBgn0013750	FBgn0003941
FBgn0032470	FBgn0051973	FBgn0020616	FBgn0003941
FBgn0032470	FBgn0036239	FBgn0027088	FBgn0033463
FBgn0038471	FBgn0010300	FBgn0032292	FBgn0034641
FBgn0086134	FBgn0003257	FBgn0030809	FBgn0033155
FBgn0037513	FBgn0035756	FBgn0030809	FBgn0028700
FBgn0003076	FBgn0025352	FBgn0011259	FBgn0004864
FBgn0041613	FBgn0035333	FBgn0037647	FBgn0003334
FBgn0262029	FBgn0052451	FBgn0031975	FBgn0025641
FBgn0035707	FBgn0037232	FBgn0004456	FBgn0250848
FBgn0033391	FBgn0015000	FBgn0034573	FBgn0039558
FBgn0024320	FBgn0032470	FBgn0035676	FBgn0033814
FBgn0051690	FBgn0032470	FBgn0034989	FBgn0036043
FBgn0003292	FBgn0038471	FBgn0261341	FBgn0039561
FBgn0261238	FBgn0086134	FBgn0031815	FBgn0031769
FBgn0030617	FBgn0037513	FBgn0015799	FBgn0085425
FBgn0036915	FBgn0003076	FBgn0052528	FBgn0050410
FBgn0008635	FBgn0041613	FBgn0000028	FBgn0015803
FBgn0002590	FBgn0262029	FBgn0052056	FBgn0013307
FBgn0002590	FBgn0035707	FBgn0014009	FBgn0020224
FBgn0038201	FBgn0033391	FBgn0035026	FBgn0011286
FBgn0029831	FBgn0024320	FBgn0001330	FBgn0032880
FBgn0003279	FBgn0051690	FBgn0001330	FBgn0036509
FBgn0067628	FBgn0003292	FBgn0050147	FBgn0266438
FBgn0259678	FBgn0261238	FBgn0039501	FBgn0032076
FBgn0028691	FBgn0030617	FBgn0033584	FBgn0032821
FBgn0025682	FBgn0036915	FBgn0267350	FBgn0032821
FBgn0022787	FBgn0008635	FBgn0003210	FBgn0032234
FBgn0010280	FBgn0002590	FBgn0039269	FBgn0032234
FBgn0010280	FBgn0002590	FBgn0024804	FBgn0032154
FBgn0032447	FBgn0038201	FBgn0028744	FBgn0010391
FBgn0025628	FBgn0029831	FBgn0037665	FBgn0029891
FBgn0035854	FBgn0003279	FBgn0039667	FBgn0025637
FBgn0031912	FBgn0067628	FBgn0250791	FBgn0259227
FBgn0016126	FBgn0259678	FBgn0039734	FBgn0013972
FBgn0010355	FBgn0028691	FBgn0261934	FBgn0004117
FBgn0259166	FBgn0025682	FBgn0052066	FBgn0031321
FBgn0035254	FBgn0022787	FBgn0035631	FBgn0039120
FBgn0036546	FBgn0010280	FBgn0261882	FBgn0039272
FBgn0001612	FBgn0010280	FBgn0261882	FBgn0031229
FBgn0051702	FBgn0032447	FBgn0086384	FBgn0026375
FBgn0016047	FBgn0025628	FBgn0031308	FBgn0035762
FBgn0005654	FBgn0035854	FBgn0045852	FBgn0029118
FBgn0035630	FBgn0031912	FBgn0045852	FBgn0001202
FBgn0265274	FBgn0016126	FBgn0038771	FBgn0027364
FBgn0264495	FBgn0010355	FBgn0016054	FBgn0015777
FBgn0002736	FBgn0259166	FBgn0037297	FBgn0015777
FBgn0033196	FBgn0035254	FBgn0034938	FBgn0002622
FBgn0262579	FBgn0036546	FBgn0038964	FBgn0031298
FBgn0260439	FBgn0001612	FBgn0031883	FBgn0035726
FBgn0260439	FBgn0051702	FBgn0015925	FBgn0033917
FBgn0022708	FBgn0016047	FBgn0044028	FBgn0031635
FBgn0031536	FBgn0005654	FBgn0038342	FBgn0004611
FBgn0053196	FBgn0035630	FBgn0028879	FBgn0031266
FBgn0003651	FBgn0265274	FBgn0260861	FBgn0031149
FBgn0031590	FBgn0264495	FBgn0003169	FBgn0032783
FBgn0014075	FBgn0002736	FBgn0033633	FBgn0052626
FBgn0030086	FBgn0033196	FBgn0010750	FBgn0034145
FBgn0040268	FBgn0262579	FBgn0026059	FBgn0034145
FBgn0040080	FBgn0260439	FBgn0031114	FBgn0036141
FBgn0086368	FBgn0260439	FBgn0039943	FBgn0036381
FBgn0086368	FBgn0022708	FBgn0020622	FBgn0032217
FBgn0031918	FBgn0031536	FBgn0001324	FBgn0003517
FBgn0027841	FBgn0053196	FBgn0261955	FBgn0003517
FBgn0038855	FBgn0003651	FBgn0028982	FBgn0052138
FBgn0035437	FBgn0031590	FBgn0038065	FBgn0031568
FBgn0000256	FBgn0014075	FBgn0041147	FBgn0037356
FBgn0030737	FBgn0030086	FBgn0002441	FBgn0264691
FBgn0027053	FBgn0040268	FBgn0031759	FBgn0031645
FBgn0267488	FBgn0040080	FBgn0033029	FBgn0260746
FBgn0011211	FBgn0086368	FBgn0004867	FBgn0002525
FBgn0264975	FBgn0086368	FBgn0004867	FBgn0002525
FBgn0264975	FBgn0031918	FBgn0262735	FBgn0027588
FBgn0030932	FBgn0027841	FBgn0035947	FBgn0042138
FBgn0014455	FBgn0038855	FBgn0029706	FBgn0036821
FBgn0014455	FBgn0035437	FBgn0052105	FBgn0038974
FBgn0261999	FBgn0000256	FBgn0030872	FBgn0025549
FBgn0003360	FBgn0030737	FBgn0032688	FBgn0025549
FBgn0085376	FBgn0027053	FBgn0051638	FBgn0264855
FBgn0029134	FBgn0267488	FBgn0037242	FBgn0265174
FBgn0028697	FBgn0011211	FBgn0037648	FBgn0261647
FBgn0028697	FBgn0264975	FBgn0036451	FBgn0031115
FBgn0039130	FBgn0264975	FBgn0037329	FBgn0031606
FBgn0031233	FBgn0030932	FBgn0031107	FBgn0031835
FBgn0032450	FBgn0014455	FBgn0028695	FBgn0020235
FBgn0004107	FBgn0014455	FBgn0039151	FBgn0034745
FBgn0004107	FBgn0261999	FBgn0000063	FBgn0029879
FBgn0031424	FBgn0003360	FBgn0053531	FBgn0004926
FBgn0040022	FBgn0085376	FBgn0028375	FBgn0000299
FBgn0039773	FBgn0029134	FBgn0003716	FBgn0001991
FBgn0039341	FBgn0028697	FBgn0051708	FBgn0003082
FBgn0036207	FBgn0028697	FBgn0013812	FBgn0038436
FBgn0028837	FBgn0039130	FBgn0037537	FBgn0017581
FBgn0030697	FBgn0031233	FBgn0263873	FBgn0033763
FBgn0031660	FBgn0032450	FBgn0030344	FBgn0005586
FBgn0031660	FBgn0004107	FBgn0086475	FBgn0010409
FBgn0027597	FBgn0004107	FBgn0032482	FBgn0039589
FBgn0032799	FBgn0031424	FBgn0032798	FBgn0029088
FBgn0036211	FBgn0040022	FBgn0043005	FBgn0259821
FBgn0263251	FBgn0039773	FBgn0039160	FBgn0052704
FBgn0036686	FBgn0039341	FBgn0015360	FBgn0262126
FBgn0023143	FBgn0036207	FBgn0003977	FBgn0038195
FBgn0262115	FBgn0028837	FBgn0034858	FBgn0001078
FBgn0085443	FBgn0030697	FBgn0265574	FBgn0033205
FBgn0011576	FBgn0031660	FBgn0250816	FBgn0036974
FBgn0040309	FBgn0031660	FBgn0014340	FBgn0039241
FBgn0040309	FBgn0027597	FBgn0030170	FBgn0011205
FBgn0259683	FBgn0032799	FBgn0040319	FBgn0031399
FBgn0005777	FBgn0036211	FBgn0040319	FBgn0031099
FBgn0032016	FBgn0263251	FBgn0001122	FBgn0031099
FBgn0031314	FBgn0036686	FBgn0036366	FBgn0011737
FBgn0031611	FBgn0023143	FBgn0053556	FBgn0011737
FBgn0027101	FBgn0262115	FBgn0263846	FBgn0001992
FBgn0266284	FBgn0085443	FBgn0003249	FBgn0001992
FBgn0266284	FBgn0011576	FBgn0022786	FBgn0011642
FBgn0001215	FBgn0040309	FBgn0023388	FBgn0265767
FBgn0010416	FBgn0040309	FBgn0002914	FBgn0265140
FBgn0010416	FBgn0259683	FBgn0030514	FBgn0010926
FBgn0262125	FBgn0005777	FBgn0039635	FBgn0264002
FBgn0260462	FBgn0032016	FBgn0029887	FBgn0262473
FBgn0259749	FBgn0031314	FBgn0023175	FBgn0264491
FBgn0034795	FBgn0031611	FBgn0015278	FBgn0264491
FBgn0000083	FBgn0027101	FBgn0034975	FBgn0266581
FBgn0037657	FBgn0266284	FBgn0086355	FBgn0000346
FBgn0027497	FBgn0266284	FBgn0003149	FBgn0000346
FBgn0266268	FBgn0001215	FBgn0003149	FBgn0261787
FBgn0267841	FBgn0010416	FBgn0010226	FBgn0025117
FBgn0051721	FBgn0010416	FBgn0010226	FBgn0035039
FBgn0265191	FBgn0262125	FBgn0265297	FBgn0027054
FBgn0004066	FBgn0260462	FBgn0031604	FBgn0027054
FBgn0264075	FBgn0259749	FBgn0037574	FBgn0004363
FBgn0011230	FBgn0034795	FBgn0003502	FBgn0004363
FBgn0011230	FBgn0000083	FBgn0036314	FBgn0038461
FBgn0025936	FBgn0037657	FBgn0085383	FBgn0004511
FBgn0025678	FBgn0027497	FBgn0035538	FBgn0261383
FBgn0014868	FBgn0266268	FBgn0015623	FBgn0031020
FBgn0026179	FBgn0267841	FBgn0015623	FBgn0035577
FBgn0085224	FBgn0051721	FBgn0085399	FBgn0000273
FBgn0010333	FBgn0265191	FBgn0033755	FBgn0051368
FBgn0035207	FBgn0004066	FBgn0000183	FBgn0013750
FBgn0005355	FBgn0264075	FBgn0000183	FBgn0020616
FBgn0002524	FBgn0011230	FBgn0262114	FBgn0027088
FBgn0038721	FBgn0011230	FBgn0264562	FBgn0032292
FBgn0261609	FBgn0025936	FBgn0031428	FBgn0030809
FBgn0261609	FBgn0025678	FBgn0031428	FBgn0030809
FBgn0028690	FBgn0014868	FBgn0032644	FBgn0011259
FBgn0036169	FBgn0026179	FBgn0086254	FBgn0037647
FBgn0031143	FBgn0085224	FBgn0038727	FBgn0010198
FBgn0038516	FBgn0010333	FBgn0250876	FBgn0010198
FBgn0052082	FBgn0035207	FBgn0015032	FBgn0031975
FBgn0003319	FBgn0005355	FBgn0031390	FBgn0004456
FBgn0023549	FBgn0002524	FBgn0266570	FBgn0034573
FBgn0034110	FBgn0038721	FBgn0266570	FBgn0035676
FBgn0000121	FBgn0261609	FBgn0027844	FBgn0034989
FBgn0035625	FBgn0261609	FBgn0086674	FBgn0038296
FBgn0001098	FBgn0028690	FBgn0086674	FBgn0261341
FBgn0010220	FBgn0036169	FBgn0016075	FBgn0031815
FBgn0032216	FBgn0031143	FBgn0259150	FBgn0034346
FBgn0017418	FBgn0038516	FBgn0031990	FBgn0015799
FBgn0017418	FBgn0052082	FBgn0039634	FBgn0052528
FBgn0261276	FBgn0003319	FBgn0039890	FBgn0000028
FBgn0032149	FBgn0023549	FBgn0033352	FBgn0052056
FBgn0261119	FBgn0034110	FBgn0015321	FBgn0014009
FBgn0011676	FBgn0000121	FBgn0015321	FBgn0035026
FBgn0039306	FBgn0035625	FBgn0001961	FBgn0001330
FBgn0035187	FBgn0001098	FBgn0030478	FBgn0001330
FBgn0027580	FBgn0010220	FBgn0019982	FBgn0050147
FBgn0005655	FBgn0032216	FBgn0014427	FBgn0039501
FBgn0085484	FBgn0017418	FBgn0019886	FBgn0033584
FBgn0030336	FBgn0017418	FBgn0037606	FBgn0267350
FBgn0029994	FBgn0261276	FBgn0035383	FBgn0000180
FBgn0044323	FBgn0032149	FBgn0027784	FBgn0003210
FBgn0027081	FBgn0261119	FBgn0038621	FBgn0039269
FBgn0038504	FBgn0011676	FBgn0011336	FBgn0024804
FBgn0041604	FBgn0039306	FBgn0031050	FBgn0028744
FBgn0023527	FBgn0035187	FBgn0260798	FBgn0037665
FBgn0038597	FBgn0040281	FBgn0260798	FBgn0039667
FBgn0014411	FBgn0027580	FBgn0032775	FBgn0039714
FBgn0003205	FBgn0005655	FBgn0039358	FBgn0039714
FBgn0033454	FBgn0085484	FBgn0035945	FBgn0250791
FBgn0262560	FBgn0030336	FBgn0028538	FBgn0039734
FBgn0005640	FBgn0029994	FBgn0051040	FBgn0035416
FBgn0265351	FBgn0044323	FBgn0086359	FBgn0261934
FBgn0033924	FBgn0027081	FBgn0003965	FBgn0052066
FBgn0010551	FBgn0038504	FBgn0020385	FBgn0035631
FBgn0053094	FBgn0041604	FBgn0037822	FBgn0261882
FBgn0028689	FBgn0023527	FBgn0260817	FBgn0261882
FBgn0041629	FBgn0038597	FBgn0015924	FBgn0086384
FBgn0027575	FBgn0014411	FBgn0038816	FBgn0011656
FBgn0005632	FBgn0003205	FBgn0021765	FBgn0031308
FBgn0029067	FBgn0033454	FBgn0085436	FBgn0045852
FBgn0004698	FBgn0262560	FBgn0036254	FBgn0045852
FBgn0264325	FBgn0005640	FBgn0029992	FBgn0038771
FBgn0003308	FBgn0265351	FBgn0035892	FBgn0016054
FBgn0024941	FBgn0033924	FBgn0036838	FBgn0027348
FBgn0086675	FBgn0010551	FBgn0039749	FBgn0037297
FBgn0039757	FBgn0053094	FBgn0086779	FBgn0034938
FBgn0039757	FBgn0028689	FBgn0027524	FBgn0038964
FBgn0263398	FBgn0041629	FBgn0035420	FBgn0031883
FBgn0001404	FBgn0027575	FBgn0033886	FBgn0015925
FBgn0001404	FBgn0005632	FBgn0033607	FBgn0033028
FBgn0051871	FBgn0029067	FBgn0005593	FBgn0030412
FBgn0036990	FBgn0004698	FBgn0005593	FBgn0044028
FBgn0003449	FBgn0264325	FBgn0039704	FBgn0025674
FBgn0022764	FBgn0003308	FBgn0017550	FBgn0028879
FBgn0038397	FBgn0024941	FBgn0260970	FBgn0260861
FBgn0035195	FBgn0086675	FBgn0003317	FBgn0029094
FBgn0035195	FBgn0039757	FBgn0037875	FBgn0029094
FBgn0037050	FBgn0039757	FBgn0032593	FBgn0003169
FBgn0004514	FBgn0263398	FBgn0039536	FBgn0033633
FBgn0004514	FBgn0001404	FBgn0031824	FBgn0010750
FBgn0261549	FBgn0001404	FBgn0004198	FBgn0004367
FBgn0259214	FBgn0051871	FBgn0024957	FBgn0026059
FBgn0030816	FBgn0036990	FBgn0032014	FBgn0031114
FBgn0267350	FBgn0003449	FBgn0016697	FBgn0034614
FBgn0001624	FBgn0022764	FBgn0032715	FBgn0039943
FBgn0010352	FBgn0038397	FBgn0260442	FBgn0020622
FBgn0003559	FBgn0035195	FBgn0027607	FBgn0085476
FBgn0003969	FBgn0035195	FBgn0260006	FBgn0001324
FBgn0023518	FBgn0037050	FBgn0026619	FBgn0035056
FBgn0033428	FBgn0004514	FBgn0027537	FBgn0261955
FBgn0038145	FBgn0004514	FBgn0003423	FBgn0021768
FBgn0260049	FBgn0261549	FBgn0031089	FBgn0028982
FBgn0036843	FBgn0259214	FBgn0032287	FBgn0038065
FBgn0263598	FBgn0030816	FBgn0263599	FBgn0041147
FBgn0263598	FBgn0267350	FBgn0016917	FBgn0033656
FBgn0001086	FBgn0001624	FBgn0039240	FBgn0002441
FBgn0003174	FBgn0010352	FBgn0031196	FBgn0031759
FBgn0031544	FBgn0003559	FBgn0010339	FBgn0031759
FBgn0038271	FBgn0003969	FBgn0033233	FBgn0033029
FBgn0086707	FBgn0023518	FBgn0034371	FBgn0004867
FBgn0003366	FBgn0033428	FBgn0263133	FBgn0004867
FBgn0037802	FBgn0038145	FBgn0024509	FBgn0262735
FBgn0263076	FBgn0260049	FBgn0259937	FBgn0035947
FBgn0000303	FBgn0036843	FBgn0086916	FBgn0029706
FBgn0260005	FBgn0263598	FBgn0020386	FBgn0052105
FBgn0039213	FBgn0263598	FBgn0020386	FBgn0030872
FBgn0027538	FBgn0001086	FBgn0027106	FBgn0032688
FBgn0053554	FBgn0003174	FBgn0015024	FBgn0051638
FBgn0053554	FBgn0031544	FBgn0035890	FBgn0037242
FBgn0015949	FBgn0038271	FBgn0038922	FBgn0037648
FBgn0030354	FBgn0086707	FBgn0034703	FBgn0027903
FBgn0030354	FBgn0003366	FBgn0011297	FBgn0036451
FBgn0030276	FBgn0037802	FBgn0002789	FBgn0038385
FBgn0015283	FBgn0034367	FBgn0027836	FBgn0037329
FBgn0015283	FBgn0263076	FBgn0028970	FBgn0031107
FBgn0024963	FBgn0000303	FBgn0053519	FBgn0028695
FBgn0035227	FBgn0260005	FBgn0260750	FBgn0030638
FBgn0024956	FBgn0039213	FBgn0036007	FBgn0039151
FBgn0031877	FBgn0027538	FBgn0039451	FBgn0053531
FBgn0038745	FBgn0053554	FBgn0000221	FBgn0028375
FBgn0035247	FBgn0053554	FBgn0021767	FBgn0003716
FBgn0020018	FBgn0015949	FBgn0037330	FBgn0051708
FBgn0013717	FBgn0030354	FBgn0031598	FBgn0013812
FBgn0013717	FBgn0030354	FBgn0000257	FBgn0037537
FBgn0037280	FBgn0030276	FBgn0000257	FBgn0263873
FBgn0033571	FBgn0015283	FBgn0037466	FBgn0030344
FBgn0052226	FBgn0015283	FBgn0032444	FBgn0086475
FBgn0015075	FBgn0024963	FBgn0029128	FBgn0032482
FBgn0039972	FBgn0035227	FBgn0025582	FBgn0032798
FBgn0010238	FBgn0024956	FBgn0034418	FBgn0043005
FBgn0024733	FBgn0031877	FBgn0039904	FBgn0039160
FBgn0024733	FBgn0038745	FBgn0086706	FBgn0015360
FBgn0028962	FBgn0035247	FBgn0031464	FBgn0026380
FBgn0025726	FBgn0020018	FBgn0031464	FBgn0034858
FBgn0002022	FBgn0013717	FBgn0024326	FBgn0265574
FBgn0020521	FBgn0013717	FBgn0038318	FBgn0250816
FBgn0031710	FBgn0037280	FBgn0004859	FBgn0014340
FBgn0030915	FBgn0033571	FBgn0032195	FBgn0030170
FBgn0037770	FBgn0052226	FBgn0029840	FBgn0040319
FBgn0259099	FBgn0015075	FBgn0040038	FBgn0040319
FBgn0031319	FBgn0039972	FBgn0010051	FBgn0001122
FBgn0039183	FBgn0010238	FBgn0024846	FBgn0053556
FBgn0035928	FBgn0024733	FBgn0000173	FBgn0263846
FBgn0033842	FBgn0024733	FBgn0000173	FBgn0266377
FBgn0001128	FBgn0028962	FBgn0002905	FBgn0003249
FBgn0001128	FBgn0025726	FBgn0051146	FBgn0022786
FBgn0032516	FBgn0002022	FBgn0011655	FBgn0023388
FBgn0030686	FBgn0020521	FBgn0038304	FBgn0010225
FBgn0039566	FBgn0031710	FBgn0038499	FBgn0002914
FBgn0033038	FBgn0030915	FBgn0003731	FBgn0030514
FBgn0035410	FBgn0037770	FBgn0005411	FBgn0036534
FBgn0030018	FBgn0259099	FBgn0037492	FBgn0033504
FBgn0012034	FBgn0031319	FBgn0262740	FBgn0039635
FBgn0036309	FBgn0039183	FBgn0038876	FBgn0011566
FBgn0000541	FBgn0035928	FBgn0030345	FBgn0029887
FBgn0000579	FBgn0033842	FBgn0015402	FBgn0023175
FBgn0261381	FBgn0001128	FBgn0266084	FBgn0037478
FBgn0029155	FBgn0001128	FBgn0036053	FBgn0036937
FBgn0036615	FBgn0032516	FBgn0025687	FBgn0002937
FBgn0029629	FBgn0030686	FBgn0022213	FBgn0015278
FBgn0026323	FBgn0039566	FBgn0259986	FBgn0034975
FBgn0260987	FBgn0033038	FBgn0031818	FBgn0086355
FBgn0033995	FBgn0035410	FBgn0003515	FBgn0003149
FBgn0034401	FBgn0030018	FBgn0260657	FBgn0003149
FBgn0264307	FBgn0012034	FBgn0034982	FBgn0010226
FBgn0030088	FBgn0036309	FBgn0035586	FBgn0010226
FBgn0033902	FBgn0000541	FBgn0265597	FBgn0265297
FBgn0029798	FBgn0000579	FBgn0036663	FBgn0031604
FBgn0029798	FBgn0261381	FBgn0042641	FBgn0037574
FBgn0011771	FBgn0029155	FBgn0042641	FBgn0003502
FBgn0032005	FBgn0036615	FBgn0030121	FBgn0027885
FBgn0264493	FBgn0029629	FBgn0037138	FBgn0036314
FBgn0015790	FBgn0026323	FBgn0053126	FBgn0085383
FBgn0027526	FBgn0260987	FBgn0262127	FBgn0035538
FBgn0032391	FBgn0033995	FBgn0029976	FBgn0015623
FBgn0051195	FBgn0034401	FBgn0052549	FBgn0015623
FBgn0033401	FBgn0264307	FBgn0039466	FBgn0085399
FBgn0022942	FBgn0030088	FBgn0027280	FBgn0033755
FBgn0022942	FBgn0033902	FBgn0031374	FBgn0034936
FBgn0260779	FBgn0029798	FBgn0033520	FBgn0000183
FBgn0262717	FBgn0029798	FBgn0010473	FBgn0000183
FBgn0027330	FBgn0011771	FBgn0010473	FBgn0262114
FBgn0003067	FBgn0032005	FBgn0028371	FBgn0036150
FBgn0028479	FBgn0264493	FBgn0031327	FBgn0264562
FBgn0039360	FBgn0015790	FBgn0035715	FBgn0031428
FBgn0001189	FBgn0027526	FBgn0033079	FBgn0031428
FBgn0032051	FBgn0032391	FBgn0265048	FBgn0032644
FBgn0051639	FBgn0051195	FBgn0003444	FBgn0033972
FBgn0011327	FBgn0033401	FBgn0027608	FBgn0086254
FBgn0001311	FBgn0022942	FBgn0028688	FBgn0038727
FBgn0028671	FBgn0022942	FBgn0260933	FBgn0250876
FBgn0028671	FBgn0260779	FBgn0015797	FBgn0037146
FBgn0020764	FBgn0262717	FBgn0015797	FBgn0015032
FBgn0033983	FBgn0027330	FBgn0036762	FBgn0031390
FBgn0034237	FBgn0003067	FBgn0014366	FBgn0266570
FBgn0013763	FBgn0028479	FBgn0032480	FBgn0266570
FBgn0010217	FBgn0039360	FBgn0051973	FBgn0027844
FBgn0010217	FBgn0001189	FBgn0036734	FBgn0264000
FBgn0020379	FBgn0032051	FBgn0036239	FBgn0035980
FBgn0029950	FBgn0051639	FBgn0010300	FBgn0086674
FBgn0027560	FBgn0011327	FBgn0027082	FBgn0086674
FBgn0038927	FBgn0001311	FBgn0003257	FBgn0039255
FBgn0030805	FBgn0028671	FBgn0031118	FBgn0016075
FBgn0061492	FBgn0028671	FBgn0035756	FBgn0259150
FBgn0003189	FBgn0020764	FBgn0025352	FBgn0039634
FBgn0003189	FBgn0033983	FBgn0035333	FBgn0039890
FBgn0011570	FBgn0034237	FBgn0035111	FBgn0033352
FBgn0011570	FBgn0013763	FBgn0052451	FBgn0015321
FBgn0027572	FBgn0010217	FBgn0037232	FBgn0015321
FBgn0039240	FBgn0010217	FBgn0020503	FBgn0001961
FBgn0025716	FBgn0020379	FBgn0039223	FBgn0030478
FBgn0030855	FBgn0029950	FBgn0015000	FBgn0019982
FBgn0261020	FBgn0027560	FBgn0032470	FBgn0014427
FBgn0038320	FBgn0038927	FBgn0032470	FBgn0019886
FBgn0039728	FBgn0030805	FBgn0038471	FBgn0037606
FBgn0266917	FBgn0061492	FBgn0086134	FBgn0035383
FBgn0000547	FBgn0003189	FBgn0026319	FBgn0046222
FBgn0011828	FBgn0003189	FBgn0039339	FBgn0027784
FBgn0032430	FBgn0011570	FBgn0037513	FBgn0038621
FBgn0037094	FBgn0011570	FBgn0003076	FBgn0011336
FBgn0037094	FBgn0027572	FBgn0041613	FBgn0031050
FBgn0034243	FBgn0039240	FBgn0262029	FBgn0260798
FBgn0040078	FBgn0025716	FBgn0035707	FBgn0260798
FBgn0031057	FBgn0030855	FBgn0033391	FBgn0032775
FBgn0037001	FBgn0261020	FBgn0038168	FBgn0031765
FBgn0003391	FBgn0038320	FBgn0024320	FBgn0039358
FBgn0037324	FBgn0039728	FBgn0051690	FBgn0086356
FBgn0032054	FBgn0266917	FBgn0010412	FBgn0035945
FBgn0032054	FBgn0000547	FBgn0010412	FBgn0028538
FBgn0020249	FBgn0011828	FBgn0032614	FBgn0036733
FBgn0002069	FBgn0032430	FBgn0086532	FBgn0086359
FBgn0086693	FBgn0037094	FBgn0003028	FBgn0003965
FBgn0031640	FBgn0037094	FBgn0003292	FBgn0020385
FBgn0032846	FBgn0034243	FBgn0261238	FBgn0037822
FBgn0050342	FBgn0040078	FBgn0036995	FBgn0260817
FBgn0038926	FBgn0031057	FBgn0034372	FBgn0015924
FBgn0035317	FBgn0037001	FBgn0030617	FBgn0038816
FBgn0035318	FBgn0003391	FBgn0029823	FBgn0010894
FBgn0259243	FBgn0037324	FBgn0003079	FBgn0021765
FBgn0027084	FBgn0032054	FBgn0004574	FBgn0085436
FBgn0038300	FBgn0032054	FBgn0004574	FBgn0036254
FBgn0030683	FBgn0020249	FBgn0037135	FBgn0029992
FBgn0266756	FBgn0002069	FBgn0037135	FBgn0035892
FBgn0004885	FBgn0086693	FBgn0036915	FBgn0036298
FBgn0035484	FBgn0031640	FBgn0008635	FBgn0036838
FBgn0036485	FBgn0032846	FBgn0002590	FBgn0259211
FBgn0036485	FBgn0050342	FBgn0002590	FBgn0086779
FBgn0038058	FBgn0038926	FBgn0036846	FBgn0027524
FBgn0038856	FBgn0035317	FBgn0038201	FBgn0035420
FBgn0035357	FBgn0035318	FBgn0029831	FBgn0033607
FBgn0003124	FBgn0259243	FBgn0003279	FBgn0005593
FBgn0050440	FBgn0027084	FBgn0067628	FBgn0005593
FBgn0027610	FBgn0038300	FBgn0031456	FBgn0039705
FBgn0028408	FBgn0030683	FBgn0259678	FBgn0039704
FBgn0267390	FBgn0266756	FBgn0028691	FBgn0033966
FBgn0000337	FBgn0004885	FBgn0025682	FBgn0001319
FBgn0010482	FBgn0035484	FBgn0027835	FBgn0017550
FBgn0261244	FBgn0036485	FBgn0022787	FBgn0260970
FBgn0004892	FBgn0036485	FBgn0010280	FBgn0003317
FBgn0002183	FBgn0038058	FBgn0010280	FBgn0037875
FBgn0266518	FBgn0038856	FBgn0032447	FBgn0032593
FBgn0002283	FBgn0035357	FBgn0025628	FBgn0039536
FBgn0015513	FBgn0003124	FBgn0035854	FBgn0031824
FBgn0040087	FBgn0050440	FBgn0262870	FBgn0004198
FBgn0030731	FBgn0027610	FBgn0004648	FBgn0024957
FBgn0030731	FBgn0028408	FBgn0004648	FBgn0032014
FBgn0023529	FBgn0267390	FBgn0031912	FBgn0016697
FBgn0004242	FBgn0000337	FBgn0261683	FBgn0032715
FBgn0029807	FBgn0010482	FBgn0266917	FBgn0260442
FBgn0051523	FBgn0261244	FBgn0266696	FBgn0027607
FBgn0020653	FBgn0004892	FBgn0016126	FBgn0260006
FBgn0032925	FBgn0002183	FBgn0010355	FBgn0026619
FBgn0000447	FBgn0036919	FBgn0259166	FBgn0027537
FBgn0005427	FBgn0266518	FBgn0035254	FBgn0003423
FBgn0039846	FBgn0002283	FBgn0036546	FBgn0004406
FBgn0039846	FBgn0015513	FBgn0266848	FBgn0031089
FBgn0036770	FBgn0040087	FBgn0001612	FBgn0032287
FBgn0015838	FBgn0030731	FBgn0051702	FBgn0263599
FBgn0024364	FBgn0030731	FBgn0031310	FBgn0016917
FBgn0032361	FBgn0023529	FBgn0016047	FBgn0010339
FBgn0010704	FBgn0004242	FBgn0039215	FBgn0033233
FBgn0033247	FBgn0029807	FBgn0005654	FBgn0031375
FBgn0051005	FBgn0051523	FBgn0004897	FBgn0001319
FBgn0087013	FBgn0020653	FBgn0028509	FBgn0034371
FBgn0261269	FBgn0032925	FBgn0038326	FBgn0263133
FBgn0031047	FBgn0000447	FBgn0033471	FBgn0037382
FBgn0000239	FBgn0005427	FBgn0050020	FBgn0024509
FBgn0034876	FBgn0039846	FBgn0033556	FBgn0027091
FBgn0002121	FBgn0039846	FBgn0050491	FBgn0259937
FBgn0032882	FBgn0036770	FBgn0035630	FBgn0000406
FBgn0036187	FBgn0015838	FBgn0265274	FBgn0000406
FBgn0263396	FBgn0024364	FBgn0264495	FBgn0020386
FBgn0261535	FBgn0032361	FBgn0002736	FBgn0020386
FBgn0036489	FBgn0010704	FBgn0033196	FBgn0027106
FBgn0030973	FBgn0033247	FBgn0262579	FBgn0015024
FBgn0030973	FBgn0051005	FBgn0260439	FBgn0035890
FBgn0039045	FBgn0087013	FBgn0260439	FBgn0038922
FBgn0039045	FBgn0261269	FBgn0003423	FBgn0034703
FBgn0020261	FBgn0031047	FBgn0003423	FBgn0011297
FBgn0086253	FBgn0000239	FBgn0022708	FBgn0002789
FBgn0023083	FBgn0034876	FBgn0031209	FBgn0027836
FBgn0022160	FBgn0002121	FBgn0031536	FBgn0028970
FBgn0024558	FBgn0032882	FBgn0053196	FBgn0053519
FBgn0032338	FBgn0036187	FBgn0003651	FBgn0260866
FBgn0265512	FBgn0263396	FBgn0031590	FBgn0260750
FBgn0029175	FBgn0261535	FBgn0014075	FBgn0036007
FBgn0029175	FBgn0036489	FBgn0030086	FBgn0039451
FBgn0027329	FBgn0030973	FBgn0028336	FBgn0000221
FBgn0011740	FBgn0030973	FBgn0040268	FBgn0037526
FBgn0036828	FBgn0039045	FBgn0040080	FBgn0030873
FBgn0026376	FBgn0039045	FBgn0264449	FBgn0021767
FBgn0031730	FBgn0020261	FBgn0260446	FBgn0037330
FBgn0028484	FBgn0086253	FBgn0086368	FBgn0032873
FBgn0032030	FBgn0023083	FBgn0086368	FBgn0031598
FBgn0262139	FBgn0022160	FBgn0038268	FBgn0039697
FBgn0030089	FBgn0024558	FBgn0031918	FBgn0000257
FBgn0261836	FBgn0032338	FBgn0027841	FBgn0000257
FBgn0051739	FBgn0265512	FBgn0038855	FBgn0037466
FBgn0034542	FBgn0029175	FBgn0035437	FBgn0032444
FBgn0083962	FBgn0029175	FBgn0000256	FBgn0040696
FBgn0020513	FBgn0027329	FBgn0030737	FBgn0029128
FBgn0004397	FBgn0011740	FBgn0027053	FBgn0039304
FBgn0004397	FBgn0036828	FBgn0267488	FBgn0025582
FBgn0030000	FBgn0026376	FBgn0011211	FBgn0034418
FBgn0000053	FBgn0031730	FBgn0264975	FBgn0039904
FBgn0000053	FBgn0031850	FBgn0264975	FBgn0086706
FBgn0040001	FBgn0028484	FBgn0264492	FBgn0031464
FBgn0033911	FBgn0032030	FBgn0264492	FBgn0031464
FBgn0024555	FBgn0262139	FBgn0030932	FBgn0024326
FBgn0031322	FBgn0030089	FBgn0003089	FBgn0038318
FBgn0031550	FBgn0261836	FBgn0029693	FBgn0004859
FBgn0250906	FBgn0051739	FBgn0029693	FBgn0032195
FBgn0250906	FBgn0034542	FBgn0019637	FBgn0029840
FBgn0004666	FBgn0083962	FBgn0014455	FBgn0024230
FBgn0064225	FBgn0020513	FBgn0014455	FBgn0040038
FBgn0064225	FBgn0004397	FBgn0032449	FBgn0010051
FBgn0033005	FBgn0004397	FBgn0261999	FBgn0024846
FBgn0038303	FBgn0030000	FBgn0037734	FBgn0022800
FBgn0034908	FBgn0000053	FBgn0003360	FBgn0026313
FBgn0038880	FBgn0000053	FBgn0013469	FBgn0000173
FBgn0029958	FBgn0040001	FBgn0085376	FBgn0000173
FBgn0032395	FBgn0033911	FBgn0027066	FBgn0002905
FBgn0039464	FBgn0024555	FBgn0029134	FBgn0003117
FBgn0015828	FBgn0031322	FBgn0028697	FBgn0051146
FBgn0033379	FBgn0031550	FBgn0028697	FBgn0011655
FBgn0013746	FBgn0250906	FBgn0039130	FBgn0038304
FBgn0013746	FBgn0250906	FBgn0038286	FBgn0038499
FBgn0000261	FBgn0004666	FBgn0031233	FBgn0037656
FBgn0035851	FBgn0064225	FBgn0032450	FBgn0003731
FBgn0026438	FBgn0064225	FBgn0030850	FBgn0005411
FBgn0015756	FBgn0033005	FBgn0031227	FBgn0037492
FBgn0015756	FBgn0038303	FBgn0022153	FBgn0262740
FBgn0083969	FBgn0034908	FBgn0259234	FBgn0038876
FBgn0029897	FBgn0038880	FBgn0004107	FBgn0030345
FBgn0029897	FBgn0029958	FBgn0004107	FBgn0015402
FBgn0036147	FBgn0032395	FBgn0031424	FBgn0266084
FBgn0034432	FBgn0039464	FBgn0040022	FBgn0036053
FBgn0032248	FBgn0015828	FBgn0039773	FBgn0025687
FBgn0003204	FBgn0033379	FBgn0039341	FBgn0261555
FBgn0038853	FBgn0013746	FBgn0036207	FBgn0022213
FBgn0025608	FBgn0013746	FBgn0029133	FBgn0259986
FBgn0035264	FBgn0000261	FBgn0028837	FBgn0031818
FBgn0034072	FBgn0035851	FBgn0005592	FBgn0003515
FBgn0036772	FBgn0026438	FBgn0030697	FBgn0260657
FBgn0038686	FBgn0015756	FBgn0031660	FBgn0034982
FBgn0034967	FBgn0015756	FBgn0031660	FBgn0035586
FBgn0000499	FBgn0083969	FBgn0034351	FBgn0265597
FBgn0261800	FBgn0029897	FBgn0027597	FBgn0036287
FBgn0028427	FBgn0029897	FBgn0260936	FBgn0036663
FBgn0001565	FBgn0036147	FBgn0032799	FBgn0042641
FBgn0033883	FBgn0034432	FBgn0002023	FBgn0042641
FBgn0023506	FBgn0032248	FBgn0036211	FBgn0030121
FBgn0036685	FBgn0003204	FBgn0263251	FBgn0031947
FBgn0260945	FBgn0038853	FBgn0035101	FBgn0037138
FBgn0042083	FBgn0025608	FBgn0036847	FBgn0262127
FBgn0260990	FBgn0035264	FBgn0036686	FBgn0037917
FBgn0024182	FBgn0034072	FBgn0037608	FBgn0052549
FBgn0263605	FBgn0036772	FBgn0023143	FBgn0039466
FBgn0261396	FBgn0038686	FBgn0262115	FBgn0027280
FBgn0261396	FBgn0034967	FBgn0259481	FBgn0031374
FBgn0086443	FBgn0000499	FBgn0085443	FBgn0037807
FBgn0243511	FBgn0261800	FBgn0032781	FBgn0032988
FBgn0000064	FBgn0028427	FBgn0011576	FBgn0033520
FBgn0000064	FBgn0001565	FBgn0040309	FBgn0010473
FBgn0029898	FBgn0033883	FBgn0040309	FBgn0010473
FBgn0031661	FBgn0023506	FBgn0259683	FBgn0028371
FBgn0035978	FBgn0036685	FBgn0261385	FBgn0031327
FBgn0036741	FBgn0260945	FBgn0005777	FBgn0035715
FBgn0031997	FBgn0042083	FBgn0032016	FBgn0033079
FBgn0030052	FBgn0260990	FBgn0028579	FBgn0265048
FBgn0020909	FBgn0024182	FBgn0031314	FBgn0003444
FBgn0035853	FBgn0263605	FBgn0031187	FBgn0027608
FBgn0035853	FBgn0261396	FBgn0032208	FBgn0028688
FBgn0041342	FBgn0261396	FBgn0031611	FBgn0028992
FBgn0035057	FBgn0086443	FBgn0027101	FBgn0045035
FBgn0020655	FBgn0243511	FBgn0259140	FBgn0034191
FBgn0086357	FBgn0000064	FBgn0266284	FBgn0260933
FBgn0033524	FBgn0000064	FBgn0266284	FBgn0015797
FBgn0262559	FBgn0029898	FBgn0001215	FBgn0015797
FBgn0038869	FBgn0031661	FBgn0010416	FBgn0036762
FBgn0069242	FBgn0035978	FBgn0010416	FBgn0036556
FBgn0053505	FBgn0036741	FBgn0262125	FBgn0030096
FBgn0027334	FBgn0031997	FBgn0260462	FBgn0014366
FBgn0034307	FBgn0030052	FBgn0053180	FBgn0032480
FBgn0000482	FBgn0020909	FBgn0259749	FBgn0051973
FBgn0261671	FBgn0035853	FBgn0010762	FBgn0036734
FBgn0000117	FBgn0035853	FBgn0034795	FBgn0036921
FBgn0000117	FBgn0041342	FBgn0029503	FBgn0033052
FBgn0263237	FBgn0035057	FBgn0000083	FBgn0036239
FBgn0032298	FBgn0020655	FBgn0028979	FBgn0010300
FBgn0033539	FBgn0086357	FBgn0037657	FBgn0027082
FBgn0035411	FBgn0033524	FBgn0027497	FBgn0003257
FBgn0036486	FBgn0262559	FBgn0266268	FBgn0261803
FBgn0032409	FBgn0038869	FBgn0267841	FBgn0035756
FBgn0034087	FBgn0069242	FBgn0004888	FBgn0025352
FBgn0035812	FBgn0053505	FBgn0004888	FBgn0035333
FBgn0030268	FBgn0027334	FBgn0051721	FBgn0035111
FBgn0030268	FBgn0034307	FBgn0265191	FBgn0052451
FBgn0028665	FBgn0000482	FBgn0004066	FBgn0033900
FBgn0265102	FBgn0261671	FBgn0264075	FBgn0037232
FBgn0030552	FBgn0000117	FBgn0031905	FBgn0020503
FBgn0039420	FBgn0000117	FBgn0011230	FBgn0039223
FBgn0003410	FBgn0263237	FBgn0011230	FBgn0015000
FBgn0003410	FBgn0032298	FBgn0027600	FBgn0032470
FBgn0267828	FBgn0033539	FBgn0031097	FBgn0032470
FBgn0051121	FBgn0035411	FBgn0011660	FBgn0038471
FBgn0052351	FBgn0036486	FBgn0025936	FBgn0086134
FBgn0050022	FBgn0032409	FBgn0025678	FBgn0026319
FBgn0004607	FBgn0034087	FBgn0036801	FBgn0039339
FBgn0263601	FBgn0035812	FBgn0014868	FBgn0037513
FBgn0013955	FBgn0030268	FBgn0026179	FBgn0003076
FBgn0036754	FBgn0030268	FBgn0085224	FBgn0041613
FBgn0027087	FBgn0028665	FBgn0029996	FBgn0262029
FBgn0033272	FBgn0265102	FBgn0262872	FBgn0035707
FBgn0013997	FBgn0030552	FBgn0262872	FBgn0021906
FBgn0259113	FBgn0039420	FBgn0010333	FBgn0033391
FBgn0000319	FBgn0003410	FBgn0038427	FBgn0037901
FBgn0000319	FBgn0003410	FBgn0035207	FBgn0024320
FBgn0039776	FBgn0267828	FBgn0005355	FBgn0031261
FBgn0016013	FBgn0051121	FBgn0002524	FBgn0051690
FBgn0053158	FBgn0052351	FBgn0031759	FBgn0032289
FBgn0034521	FBgn0050022	FBgn0038721	FBgn0032614
FBgn0035294	FBgn0004607	FBgn0261609	FBgn0086532
FBgn0040237	FBgn0263601	FBgn0261609	FBgn0003028
FBgn0051728	FBgn0013955	FBgn0028690	FBgn0003292
FBgn0035771	FBgn0036754	FBgn0030870	FBgn0261238
FBgn0040283	FBgn0027087	FBgn0036169	FBgn0036995
FBgn0264326	FBgn0033272	FBgn0031143	FBgn0034372
FBgn0036973	FBgn0013997	FBgn0039183	FBgn0030617
FBgn0035677	FBgn0259113	FBgn0038516	FBgn0029823
FBgn0026079	FBgn0000319	FBgn0052082	FBgn0003079
FBgn0033473	FBgn0000319	FBgn0003319	FBgn0004574
FBgn0031256	FBgn0039776	FBgn0260444	FBgn0004574
FBgn0029137	FBgn0016013	FBgn0023549	FBgn0039094
FBgn0016977	FBgn0053158	FBgn0034110	FBgn0037135
FBgn0264607	FBgn0034521	FBgn0034537	FBgn0037135
FBgn0264607	FBgn0035294	FBgn0000121	FBgn0036915
FBgn0025802	FBgn0040237	FBgn0035625	FBgn0008635
FBgn0034304	FBgn0051728	FBgn0051663	FBgn0002590
FBgn0029113	FBgn0035771	FBgn0005278	FBgn0002590
FBgn0031250	FBgn0040283	FBgn0001098	FBgn0036846
FBgn0037252	FBgn0264326	FBgn0087011	FBgn0038201
FBgn0031651	FBgn0036973	FBgn0010220	FBgn0029831
FBgn0031537	FBgn0035677	FBgn0028897	FBgn0002787
FBgn0030871	FBgn0026079	FBgn0032216	FBgn0003279
FBgn0031493	FBgn0033473	FBgn0017418	FBgn0031456
FBgn0036196	FBgn0031256	FBgn0017418	FBgn0024314
FBgn0036612	FBgn0029137	FBgn0261276	FBgn0259678
FBgn0031913	FBgn0016977	FBgn0040212	FBgn0028691
FBgn0033061	FBgn0264607	FBgn0261554	FBgn0025682
FBgn0004655	FBgn0264607	FBgn0040079	FBgn0027835
FBgn0037758	FBgn0025802	FBgn0032149	FBgn0022787
	FBgn0034304	FBgn0036487	FBgn0259247
	FBgn0029113	FBgn0036857	FBgn0010280
	FBgn0031250	FBgn0261119	FBgn0010280
	FBgn0037252	FBgn0011676	FBgn0003218
	FBgn0031651	FBgn0039306	FBgn0003218
	FBgn0031537	FBgn0035187	FBgn0027085
	FBgn0030871	FBgn0040281	FBgn0035543
	FBgn0031493	FBgn0027580	FBgn0032447
	FBgn0036196	FBgn0005655	FBgn0025628
	FBgn0036612	FBgn0010350	FBgn0027599
	FBgn0031913	FBgn0010350	FBgn0035854
	FBgn0033061	FBgn0085484	FBgn0262870
	FBgn0004655	FBgn0030336	FBgn0010905
	FBgn0037758	FBgn0033382	FBgn0030720
		FBgn0029994	FBgn0039182
		FBgn0044323	FBgn0004648
		FBgn0032214	FBgn0004648
		FBgn0025629	FBgn0039069
		FBgn0027081	FBgn0031912
		FBgn0035533	FBgn0033996
		FBgn0031414	FBgn0266696
		FBgn0038504	FBgn0266282
		FBgn0041604	FBgn0016126
		FBgn0086130	FBgn0010355
		FBgn0023527	FBgn0259166
		FBgn0038597	FBgn0035254
		FBgn0014411	FBgn0036546
		FBgn0020248	FBgn0266848
		FBgn0051320	FBgn0001612
		FBgn0263278	FBgn0051702
		FBgn0032643	FBgn0031310
		FBgn0003205	FBgn0037646
		FBgn0026369	FBgn0032083
		FBgn0033454	FBgn0016047
		FBgn0262560	FBgn0039215
		FBgn0053523	FBgn0005654
		FBgn0038752	FBgn0028509
		FBgn0085437	FBgn0038326
		FBgn0005640	FBgn0032289
		FBgn0028984	FBgn0050020
		FBgn0265351	FBgn0033556
		FBgn0261552	FBgn0051342
		FBgn0033924	FBgn0050491
		FBgn0010551	FBgn0039380
		FBgn0033339	FBgn0039380
		FBgn0053094	FBgn0035630
		FBgn0028689	FBgn0265274
		FBgn0031851	FBgn0264495
		FBgn0250874	FBgn0002736
		FBgn0041629	FBgn0033196
		FBgn0005533	FBgn0262579
		FBgn0015795	FBgn0039492
		FBgn0027575	FBgn0000543
		FBgn0005632	FBgn0265416
		FBgn0029067	FBgn0260439
		FBgn0001978	FBgn0260439
		FBgn0034611	FBgn0003423
		FBgn0033935	FBgn0003423
		FBgn0004698	FBgn0031959
		FBgn0037660	FBgn0022708
		FBgn0264325	FBgn0031209
		FBgn0085430	FBgn0031536
		FBgn0034735	FBgn0053196
		FBgn0003308	FBgn0003651
		FBgn0024941	FBgn0030878
		FBgn0030366	FBgn0030719
		FBgn0086675	FBgn0031590
		FBgn0039757	FBgn0014075
		FBgn0039757	FBgn0030086
		FBgn0263398	FBgn0027564
		FBgn0001404	FBgn0028336
		FBgn0001404	FBgn0040268
		FBgn0051871	FBgn0040080
		FBgn0042177	FBgn0264449
		FBgn0036990	FBgn0260446
		FBgn0003449	FBgn0038984
		FBgn0028694	FBgn0086368
		FBgn0022764	FBgn0086368
		FBgn0038397	FBgn0038268
		FBgn0037050	FBgn0031918
		FBgn0052699	FBgn0027841
		FBgn0004514	FBgn0038855
		FBgn0004514	FBgn0035437
		FBgn0260960	FBgn0020497
		FBgn0030990	FBgn0000256
		FBgn0037852	FBgn0030737
		FBgn0261549	FBgn0027053
		FBgn0037473	FBgn0267488
		FBgn0259214	FBgn0011211
		FBgn0030816	FBgn0030576
		FBgn0034484	FBgn0264975
		FBgn0267350	FBgn0264975
		FBgn0028496	FBgn0034012
		FBgn0001624	FBgn0264492
		FBgn0035425	FBgn0264492
		FBgn0010352	FBgn0030932
		FBgn0010265	FBgn0003089
		FBgn0010265	FBgn0019637
		FBgn0029157	FBgn0037622
		FBgn0029157	FBgn0014455
		FBgn0003559	FBgn0014455
		FBgn0003969	FBgn0032449
		FBgn0041097	FBgn0261999
		FBgn0013576	FBgn0037734
		FBgn0023518	FBgn0001108
		FBgn0033428	FBgn0003360
		FBgn0038145	FBgn0013469
		FBgn0260049	FBgn0085376
		FBgn0036843	FBgn0027066
		FBgn0267912	FBgn0029134
		FBgn0030758	FBgn0028697
		FBgn0032601	FBgn0028697
		FBgn0260858	FBgn0039130
		FBgn0032138	FBgn0032486
		FBgn0024188	FBgn0038286
		FBgn0263598	FBgn0036135
		FBgn0263598	FBgn0010408
		FBgn0052702	FBgn0010408
		FBgn0001086	FBgn0031233
		FBgn0034452	FBgn0036356
		FBgn0003174	FBgn0032450
		FBgn0031544	FBgn0030850
		FBgn0038271	FBgn0004880
		FBgn0086707	FBgn0031227
		FBgn0003366	FBgn0039581
		FBgn0032518	FBgn0022153
		FBgn0032518	FBgn0036099
		FBgn0037802	FBgn0259234
		FBgn0034367	FBgn0004107
		FBgn0263076	FBgn0004107
		FBgn0000303	FBgn0027506
		FBgn0033159	FBgn0031424
		FBgn0260005	FBgn0040022
		FBgn0039227	FBgn0039773
		FBgn0027868	FBgn0039341
		FBgn0002938	FBgn0036207
		FBgn0265011	FBgn0029133
		FBgn0039213	FBgn0028837
		FBgn0035704	FBgn0030697
		FBgn0027538	FBgn0031660
		FBgn0004390	FBgn0031660
		FBgn0053554	FBgn0034351
		FBgn0053554	FBgn0027597
		FBgn0033194	FBgn0035488
		FBgn0033688	FBgn0260936
		FBgn0015949	FBgn0032799
		FBgn0030354	FBgn0002023
		FBgn0030354	FBgn0036211
		FBgn0030276	FBgn0263251
		FBgn0010421	FBgn0035101
		FBgn0037652	FBgn0036847
		FBgn0015283	FBgn0036686
		FBgn0015283	FBgn0032916
		FBgn0024963	FBgn0037608
		FBgn0035227	FBgn0023143
		FBgn0024956	FBgn0262115
		FBgn0035236	FBgn0259481
		FBgn0031877	FBgn0085443
		FBgn0038735	FBgn0032781
		FBgn0038745	FBgn0011576
		FBgn0035247	FBgn0040309
		FBgn0036305	FBgn0040309
		FBgn0262511	FBgn0259683
		FBgn0020018	FBgn0031633
		FBgn0037063	FBgn0005777
		FBgn0013717	FBgn0032016
		FBgn0013717	FBgn0037120
		FBgn0037280	FBgn0003896
		FBgn0033571	FBgn0028579
		FBgn0052226	FBgn0034135
		FBgn0032940	FBgn0031314
		FBgn0263456	FBgn0031187
		FBgn0015075	FBgn0032208
		FBgn0039972	FBgn0031611
		FBgn0000108	FBgn0027101
		FBgn0035867	FBgn0266284
		FBgn0010238	FBgn0266284
		FBgn0024733	FBgn0031044
		FBgn0024733	FBgn0001215
		FBgn0036271	FBgn0010416
		FBgn0028962	FBgn0010416
		FBgn0025726	FBgn0037358
		FBgn0002022	FBgn0262125
		FBgn0020521	FBgn0260462
		FBgn0031710	FBgn0053180
		FBgn0030915	FBgn0039214
		FBgn0037770	FBgn0259749
		FBgn0259099	FBgn0039214
		FBgn0036875	FBgn0034795
		FBgn0031319	FBgn0030745
		FBgn0039183	FBgn0029503
		FBgn0035928	FBgn0000083
		FBgn0033842	FBgn0028979
		FBgn0266452	FBgn0004654
		FBgn0266452	FBgn0034380
		FBgn0001128	FBgn0037657
		FBgn0001128	FBgn0027497
		FBgn0032516	FBgn0266268
		FBgn0003162	FBgn0267841
		FBgn0259216	FBgn0034094
		FBgn0030686	FBgn0004888
		FBgn0039566	FBgn0004888
		FBgn0033038	FBgn0051721
		FBgn0004638	FBgn0261565
		FBgn0036579	FBgn0265191
		FBgn0035410	FBgn0004066
		FBgn0030600	FBgn0264075
		FBgn0010786	FBgn0026679
		FBgn0030600	FBgn0031905
		FBgn0003416	FBgn0028993
		FBgn0031255	FBgn0023514
		FBgn0030018	FBgn0011230
		FBgn0012034	FBgn0011230
		FBgn0036927	FBgn0027600
		FBgn0036309	FBgn0031097
		FBgn0000541	FBgn0000542
		FBgn0039140	FBgn0011660
		FBgn0000579	FBgn0025936
		FBgn0000635	FBgn0025678
		FBgn0031051	FBgn0036801
		FBgn0261381	FBgn0014868
		FBgn0031150	FBgn0026179
		FBgn0029155	FBgn0034914
		FBgn0034214	FBgn0085224
		FBgn0036615	FBgn0029996
		FBgn0029629	FBgn0011836
		FBgn0037372	FBgn0011836
		FBgn0026323	FBgn0262872
		FBgn0038206	FBgn0262872
		FBgn0260987	FBgn0010333
		FBgn0051548	FBgn0038427
		FBgn0033995	FBgn0033739
		FBgn0034401	FBgn0035207
		FBgn0264307	FBgn0005355
		FBgn0031238	FBgn0002524
		FBgn0030088	FBgn0039928
		FBgn0033902	FBgn0039928
		FBgn0029798	FBgn0038721
		FBgn0029798	FBgn0034180
		FBgn0011771	FBgn0261609
		FBgn0032005	FBgn0261609
		FBgn0264493	FBgn0037891
		FBgn0015790	FBgn0028690
		FBgn0027526	FBgn0030870
		FBgn0032391	FBgn0259979
		FBgn0051195	FBgn0036169
		FBgn0053100	FBgn0032700
		FBgn0037550	FBgn0031143
		FBgn0261532	FBgn0039183
		FBgn0028919	FBgn0038516
		FBgn0028919	FBgn0052082
		FBgn0033401	FBgn0037202
		FBgn0022942	FBgn0003319
		FBgn0022942	FBgn0260444
		FBgn0040388	FBgn0023549
		FBgn0260779	FBgn0034110
		FBgn0262717	FBgn0040011
		FBgn0027330	FBgn0034537
		FBgn0033929	FBgn0000121
		FBgn0085377	FBgn0035922
		FBgn0031814	FBgn0035625
		FBgn0031814	FBgn0051663
		FBgn0003067	FBgn0001987
		FBgn0028479	FBgn0266411
		FBgn0003016	FBgn0005278
		FBgn0038309	FBgn0001098
		FBgn0039360	FBgn0087011
		FBgn0001189	FBgn0010220
		FBgn0029932	FBgn0031030
		FBgn0033879	FBgn0028897
		FBgn0032051	FBgn0032216
		FBgn0051639	FBgn0017418
		FBgn0011327	FBgn0017418
		FBgn0001311	FBgn0261276
		FBgn0028671	FBgn0040212
		FBgn0028671	FBgn0030465
		FBgn0020764	FBgn0030465
		FBgn0033983	FBgn0035588
		FBgn0034237	FBgn0261554
		FBgn0013763	FBgn0032149
		FBgn0039396	FBgn0036487
		FBgn0010217	FBgn0036857
		FBgn0010217	FBgn0052264
		FBgn0004644	FBgn0261119
		FBgn0027498	FBgn0011676
		FBgn0027498	FBgn0010235
		FBgn0020379	FBgn0010235
		FBgn0003429	FBgn0039306
		FBgn0029950	FBgn0035187
		FBgn0027560	FBgn0040281
		FBgn0038927	FBgn0021818
		FBgn0001995	FBgn0027580
		FBgn0034572	FBgn0005655
		FBgn0030805	FBgn0010350
		FBgn0003416	FBgn0010350
		FBgn0061492	FBgn0085484
		FBgn0027453	FBgn0030336
		FBgn0031534	FBgn0052380
		FBgn0003189	FBgn0033382
		FBgn0003189	FBgn0029994
		FBgn0038578	FBgn0044323
		FBgn0011570	FBgn0032214
		FBgn0011570	FBgn0025629
		FBgn0027572	FBgn0040697
		FBgn0025463	FBgn0259676
		FBgn0037911	FBgn0264561
		FBgn0033757	FBgn0000140
		FBgn0025716	FBgn0027081
		FBgn0030855	FBgn0035533
		FBgn0261020	FBgn0031414
		FBgn0023511	FBgn0038504
		FBgn0015324	FBgn0041604
		FBgn0038320	FBgn0086130
		FBgn0034177	FBgn0023527
		FBgn0053144	FBgn0011764
		FBgn0035515	FBgn0038597
		FBgn0039728	FBgn0014411
		FBgn0030178	FBgn0020248
		FBgn0000547	FBgn0263278
		FBgn0011828	FBgn0262728
		FBgn0032430	FBgn0032643
		FBgn0031061	FBgn0003205
		FBgn0037094	FBgn0026369
		FBgn0037094	FBgn0033454
		FBgn0031702	FBgn0262560
		FBgn0031781	FBgn0053523
		FBgn0266418	FBgn0085437
		FBgn0028473	FBgn0005640
		FBgn0034243	FBgn0033259
		FBgn0040078	FBgn0028984
		FBgn0031057	FBgn0265351
		FBgn0026077	FBgn0261552
		FBgn0037001	FBgn0033924
		FBgn0028499	FBgn0031359
		FBgn0003391	FBgn0010551
		FBgn0037324	FBgn0033339
		FBgn0030944	FBgn0053094
		FBgn0263200	FBgn0028689
		FBgn0263200	FBgn0250874
		FBgn0032054	FBgn0041629
		FBgn0032054	FBgn0028833
		FBgn0039049	FBgn0015795
		FBgn0020249	FBgn0027575
		FBgn0002069	FBgn0005632
		FBgn0086693	FBgn0085421
		FBgn0003892	FBgn0029067
		FBgn0031640	FBgn0266409
		FBgn0032846	FBgn0032600
		FBgn0050342	FBgn0001978
		FBgn0051998	FBgn0051992
		FBgn0038799	FBgn0034611
		FBgn0038926	FBgn0005198
		FBgn0010504	FBgn0014863
		FBgn0035317	FBgn0014863
		FBgn0035318	FBgn0004698
		FBgn0259243	FBgn0037660
		FBgn0038341	FBgn0032250
		FBgn0027084	FBgn0263863
		FBgn0038300	FBgn0264325
		FBgn0001235	FBgn0036760
		FBgn0030683	FBgn0085430
		FBgn0266756	FBgn0034735
		FBgn0004885	FBgn0003308
		FBgn0037760	FBgn0024941
		FBgn0035484	FBgn0030366
		FBgn0036485	FBgn0086451
		FBgn0036485	FBgn0086675
		FBgn0038058	FBgn0033313
		FBgn0038856	FBgn0039757
		FBgn0030343	FBgn0039757
		FBgn0035357	FBgn0263398
		FBgn0004373	FBgn0031360
		FBgn0032393	FBgn0031639
		FBgn0003124	FBgn0001404
		FBgn0036691	FBgn0001404
		FBgn0050440	FBgn0051871
		FBgn0027610	FBgn0014026
		FBgn0028408	FBgn0042177
		FBgn0267390	FBgn0036990
		FBgn0033215	FBgn0003449
		FBgn0000337	FBgn0028694
		FBgn0010482	FBgn0022764
		FBgn0261244	FBgn0038397
		FBgn0003204	FBgn0035195
		FBgn0262468	FBgn0035195
		FBgn0003687	FBgn0037050
		FBgn0004892	FBgn0262937
		FBgn0028467	FBgn0052699
		FBgn0015754	FBgn0037364
		FBgn0002183	FBgn0004514
		FBgn0036919	FBgn0004514
		FBgn0010583	FBgn0260960
		FBgn0266518	FBgn0030990
		FBgn0002283	FBgn0033087
		FBgn0025457	FBgn0037852
		FBgn0015513	FBgn0261549
		FBgn0026634	FBgn0037473
		FBgn0040087	FBgn0029974
		FBgn0027571	FBgn0259214
		FBgn0030731	FBgn0030816
		FBgn0030731	FBgn0034484
		FBgn0023529	FBgn0267350
		FBgn0004242	FBgn0028496
		FBgn0032015	FBgn0001624
		FBgn0029807	FBgn0035425
		FBgn0260749	FBgn0053156
		FBgn0023537	FBgn0010352
		FBgn0051523	FBgn0010265
		FBgn0027505	FBgn0010265
		FBgn0020653	FBgn0034817
		FBgn0031183	FBgn0039252
		FBgn0031183	FBgn0029157
		FBgn0034915	FBgn0029157
		FBgn0032925	FBgn0003559
		FBgn0027655	FBgn0003969
		FBgn0034061	FBgn0013576
		FBgn0000447	FBgn0023518
		FBgn0005427	FBgn0033428
		FBgn0029502	FBgn0038145
		FBgn0039846	FBgn0003463
		FBgn0039846	FBgn0003463
		FBgn0004507	FBgn0035385
		FBgn0004507	FBgn0035385
		FBgn0036770	FBgn0260049
		FBgn0015838	FBgn0036843
		FBgn0024364	FBgn0267912
		FBgn0032361	FBgn0030758
		FBgn0038986	FBgn0260858
		FBgn0261862	FBgn0032138
		FBgn0010704	FBgn0035593
		FBgn0037336	FBgn0264272
		FBgn0033247	FBgn0034491
		FBgn0051005	FBgn0024188
		FBgn0038129	FBgn0263598
		FBgn0087013	FBgn0263598
		FBgn0034728	FBgn0052702
		FBgn0261269	FBgn0001086
		FBgn0031047	FBgn0025366
		FBgn0024234	FBgn0034452
		FBgn0004597	FBgn0003174
		FBgn0000239	FBgn0031544
		FBgn0025109	FBgn0038271
		FBgn0034876	FBgn0086707
		FBgn0002121	FBgn0003366
		FBgn0031636	FBgn0024329
		FBgn0032882	FBgn0037802
		FBgn0034400	FBgn0034367
		FBgn0067864	FBgn0263076
		FBgn0036187	FBgn0000303
		FBgn0030520	FBgn0033159
		FBgn0261270	FBgn0260005
		FBgn0263396	FBgn0039227
		FBgn0261535	FBgn0027868
		FBgn0036489	FBgn0023510
		FBgn0267911	FBgn0002938
		FBgn0030973	FBgn0265011
		FBgn0030973	FBgn0039213
		FBgn0039045	FBgn0027538
		FBgn0039045	FBgn0004390
		FBgn0020261	FBgn0053554
		FBgn0086253	FBgn0053554
		FBgn0023083	FBgn0000037
		FBgn0041789	FBgn0033688
		FBgn0022160	FBgn0015949
		FBgn0024558	FBgn0034636
		FBgn0261278	FBgn0038321
		FBgn0086450	FBgn0030354
		FBgn0032338	FBgn0030354
		FBgn0265512	FBgn0030276
		FBgn0029175	FBgn0010421
		FBgn0029175	FBgn0037652
		FBgn0035523	FBgn0015283
		FBgn0027329	FBgn0015283
		FBgn0028426	FBgn0024963
		FBgn0011740	FBgn0035227
		FBgn0010411	FBgn0024956
		FBgn0036828	FBgn0034158
		FBgn0026376	FBgn0035236
		FBgn0031730	FBgn0027569
		FBgn0260446	FBgn0031877
		FBgn0030521	FBgn0038735
		FBgn0031850	FBgn0038745
		FBgn0028484	FBgn0035247
		FBgn0032030	FBgn0037369
		FBgn0262139	FBgn0036305
		FBgn0030089	FBgn0261479
		FBgn0036695	FBgn0262511
		FBgn0261836	FBgn0034215
		FBgn0051739	FBgn0020018
		FBgn0031414	FBgn0037063
		FBgn0034542	FBgn0013717
		FBgn0086901	FBgn0013717
		FBgn0083962	FBgn0051108
		FBgn0010452	FBgn0037280
		FBgn0041150	FBgn0033571
		FBgn0020513	FBgn0052226
		FBgn0004397	FBgn0263456
		FBgn0004397	FBgn0027783
		FBgn0027553	FBgn0015075
		FBgn0030000	FBgn0039972
		FBgn0000053	FBgn0000108
		FBgn0000053	FBgn0000115
		FBgn0040001	FBgn0010238
		FBgn0039008	FBgn0024733
		FBgn0033911	FBgn0024733
		FBgn0037022	FBgn0003206
		FBgn0024555	FBgn0036271
		FBgn0031322	FBgn0025726
		FBgn0031550	FBgn0002022
		FBgn0031589	FBgn0020521
		FBgn0250906	FBgn0031710
		FBgn0250906	FBgn0030915
		FBgn0004666	FBgn0037770
		FBgn0036648	FBgn0259099
		FBgn0039623	FBgn0036875
		FBgn0039132	FBgn0031319
		FBgn0029980	FBgn0261547
		FBgn0038839	FBgn0037199
		FBgn0064225	FBgn0039183
		FBgn0064225	FBgn0035928
		FBgn0037956	FBgn0023172
		FBgn0033005	FBgn0033842
		FBgn0260397	FBgn0020255
		FBgn0038303	FBgn0020255
		FBgn0028341	FBgn0266452
		FBgn0034908	FBgn0266452
		FBgn0016919	FBgn0001128
		FBgn0038880	FBgn0001128
		FBgn0016756	FBgn0036259
		FBgn0035144	FBgn0032516
		FBgn0029958	FBgn0029818
		FBgn0032395	FBgn0001087
		FBgn0041711	FBgn0003162
		FBgn0250753	FBgn0014179
		FBgn0039464	FBgn0030686
		FBgn0015828	FBgn0039566
		FBgn0031832	FBgn0033038
		FBgn0033379	FBgn0004638
		FBgn0013746	FBgn0033761
		FBgn0013746	FBgn0036579
		FBgn0000261	FBgn0050499
		FBgn0035851	FBgn0035410
		FBgn0026438	FBgn0010786
		FBgn0015756	FBgn0003416
		FBgn0015756	FBgn0031255
		FBgn0082582	FBgn0030018
		FBgn0083969	FBgn0012034
		FBgn0039932	FBgn0266195
		FBgn0029897	FBgn0036927
		FBgn0029897	FBgn0036309
		FBgn0035336	FBgn0000541
		FBgn0036147	FBgn0039140
		FBgn0034432	FBgn0000579
		FBgn0032248	FBgn0036199
		FBgn0000382	FBgn0000635
		FBgn0035519	FBgn0031051
		FBgn0003204	FBgn0031488
		FBgn0039709	FBgn0261381
		FBgn0038853	FBgn0031037
		FBgn0025608	FBgn0028292
		FBgn0035264	FBgn0028292
		FBgn0036448	FBgn0035251
		FBgn0017457	FBgn0029155
		FBgn0017457	FBgn0033342
		FBgn0024887	FBgn0034214
		FBgn0031566	FBgn0036615
		FBgn0034072	FBgn0029629
		FBgn0036257	FBgn0016031
		FBgn0036772	FBgn0016031
		FBgn0016131	FBgn0037372
		FBgn0034436	FBgn0026323
		FBgn0010309	FBgn0037371
		FBgn0038686	FBgn0038206
		FBgn0023458	FBgn0260987
		FBgn0034967	FBgn0051548
		FBgn0000499	FBgn0033995
		FBgn0261800	FBgn0034401
		FBgn0034879	FBgn0264307
		FBgn0037754	FBgn0031238
		FBgn0028427	FBgn0034433
		FBgn0036353	FBgn0030530
		FBgn0001565	FBgn0030088
		FBgn0028622	FBgn0033902
		FBgn0019957	FBgn0029798
		FBgn0019957	FBgn0029798
		FBgn0037231	FBgn0011771
		FBgn0033883	FBgn0032005
		FBgn0023506	FBgn0029689
		FBgn0029174	FBgn0034590
		FBgn0029174	FBgn0032348
		FBgn0036685	FBgn0031092
		FBgn0260945	FBgn0264493
		FBgn0035162	FBgn0038666
		FBgn0042083	FBgn0015790
		FBgn0001941	FBgn0010747
		FBgn0260990	FBgn0027526
		FBgn0024182	FBgn0005671
		FBgn0263605	FBgn0005671
		FBgn0261396	FBgn0020496
		FBgn0261396	FBgn0032391
		FBgn0030245	FBgn0051195
		FBgn0086443	FBgn0037550
		FBgn0243511	FBgn0261532
		FBgn0031392	FBgn0028919
		FBgn0000376	FBgn0028919
		FBgn0000064	FBgn0033401
		FBgn0000064	FBgn0031955
		FBgn0033699	FBgn0031955
		FBgn0029898	FBgn0038925
		FBgn0031661	FBgn0022942
		FBgn0037607	FBgn0022942
		FBgn0035978	FBgn0034660
		FBgn0036741	FBgn0040388
		FBgn0033093	FBgn0260779
		FBgn0031997	FBgn0262717
		FBgn0037347	FBgn0027330
		FBgn0030052	FBgn0033929
		FBgn0020909	FBgn0052506
		FBgn0035853	FBgn0085377
		FBgn0035853	FBgn0031814
		FBgn0041342	FBgn0031814
		FBgn0035057	FBgn0003067
		FBgn0020655	FBgn0028479
		FBgn0086357	FBgn0003016
		FBgn0010422	FBgn0039360
		FBgn0010422	FBgn0001189
		FBgn0036289	FBgn0033879
		FBgn0033524	FBgn0032051
		FBgn0262559	FBgn0051639
		FBgn0039209	FBgn0011327
		FBgn0038869	FBgn0001311
		FBgn0069242	FBgn0028671
		FBgn0053505	FBgn0028671
		FBgn0027334	FBgn0020764
		FBgn0034307	FBgn0037744
		FBgn0015381	FBgn0033983
		FBgn0038815	FBgn0034237
		FBgn0000482	FBgn0034727
		FBgn0261671	FBgn0013763
		FBgn0000117	FBgn0033088
		FBgn0000117	FBgn0039396
		FBgn0263237	FBgn0010217
		FBgn0032298	FBgn0010217
		FBgn0033734	FBgn0004644
		FBgn0033539	FBgn0263697
		FBgn0035411	FBgn0020379
		FBgn0036486	FBgn0027592
		FBgn0032409	FBgn0003429
		FBgn0034087	FBgn0011224
		FBgn0030067	FBgn0029950
		FBgn0035812	FBgn0027560
		FBgn0030268	FBgn0038927
		FBgn0030268	FBgn0036922
		FBgn0028665	FBgn0001995
		FBgn0036994	FBgn0034572
		FBgn0037543	FBgn0030805
		FBgn0265102	FBgn0039020
		FBgn0030552	FBgn0003416
		FBgn0039420	FBgn0031985
		FBgn0003410	FBgn0031985
		FBgn0003410	FBgn0061492
		FBgn0267828	FBgn0027453
		FBgn0003175	FBgn0031534
		FBgn0005585	FBgn0028996
		FBgn0005585	FBgn0028707
		FBgn0036844	FBgn0003189
		FBgn0051121	FBgn0003189
		FBgn0058178	FBgn0038578
		FBgn0052351	FBgn0011570
[truncated: 1,705 more rows]
